# Supplementary material for: Origination, Expansion, Evolutionary Trajectory, and Expression Bias of AP2/ERF Superfamily in Brassica napus
Source: Front Plant Sci. 2016 Aug 12;7:1186. doi: 10.3389/fpls.2016.01186 (PMC4982375; doi:10.3389/fpls.2016.01186)
Supplement: Supplementary file 1 [file Table1.XLSX]

## Sheet: Table S1
Table S1 The list of gene names and corresponding AP2/ERF names defined in this study in B. napus and other 14 species.
B. napus (Bna)		B. rapa (Bra)		B. oleracea (Bol)		A. thaliana (Ath)		P. trichocarpa (Ptr)		V. vinifera (Vvi)		O. sativa (Osa)		A. trichopoda (Atr)		S. moellendorffii (Smo)		P. patens (Ppa)		C. reinhardtii (Cre)		V. carteri (Vca)		C. subellipsoidea C-169 (Csu)		M. pusilla RCC299 (Mpu)		O. lucimarinus (Olu)
Gene ID	AP2/ERF name	Gene ID	AP2/ERF name	Gene ID	AP2/ERF name	Gene ID	AP2/ERF name	Gene ID	AP2/ERF name	Gene ID	AP2/ERF name	Gene ID	AP2/ERF name	Gene ID	AP2/ERF name	Gene ID	AP2/ERF name	Gene ID	AP2/ERF name	Gene ID	AP2/ERF name	Gene ID	AP2/ERF name	Gene ID	AP2/ERF name	Gene ID	AP2/ERF name	Gene ID	AP2/ERF name
BnaA01g34730D	BnaAAP2-001	Bra011833	BraERF-001	Bo1g002840.1	BolERF-001	AT1G01250.1	AthERF-001	Potri.001G004700.1	PtrERF-001	GSVIVT01011902001	VviERF-001	LOC_Os01g04020.1	OsaERF-001	evm_27.model.AmTr_v1.0_scaffold00002.489	AtrERF-001	48904	SmoAP2-001	Pp3c1_5010V3.1	PpaERF-001	Cre01.g009575.t1.1	CreAP2-001	Vocar20009044m	VcaAP2-001-R1	66493	CsuERF-001	55221	MpuAP2-001	23938	OluERF-001
BnaA01g00290D	BnaAAP2-002-R1	Bra011782	BraAP2-001-R1	Bo1g003450.1	BolAP2-001-R1	AT1G03800.1	AthERF-002	Potri.001G018400.1	PtrAP2-001-R1	GSVIVT01020066001	VviAP2-001-R1	LOC_Os01g04750.1	OsaRAV-001	evm_27.model.AmTr_v1.0_scaffold00003.101	AtrERF-002	73854	SmoERF-001	Pp3c1_7740V3.1	PpaERF-002	Cre01.g009650.t1.2	CreAP2-002	Vocar20009044m	VcaAP2-001-R2	56831	CsuAP2-001	90161	MpuAP2-002-R1	93618	OluAP2-001
BnaA01g00290D	BnaAAP2-002-R2	Bra011782	BraAP2-001-R2	Bo1g003450.1	BolAP2-001-R2	AT1G04370.1	AthERF-003	Potri.001G018400.1	PtrAP2-001-R2	GSVIVT01020066001	VviAP2-001-R2	LOC_Os01g04800.1	OsaRAV-002	evm_27.model.AmTr_v1.0_scaffold00003.102	AtrERF-003	27203	SmoERF-002	Pp3c1_7800V3.1	PpaERF-003	Cre01.g023100.t1.1	CreAP2-003	Vocar20009044m	VcaAP2-001-R3	48746	CsuERF-002	90161	MpuAP2-002-R2	17981	OluAP2-002
BnaA01g34910D	BnaAERF-001	Bra011744	BraERF-002	Bo1g004940.1	BolERF-002	AT1G06160.1	AthERF-004	Potri.001G041500.1	PtrAP2-002-R1	GSVIVT01001089001	VviERF-002	LOC_Os01g07120.1	OsaERF-002	evm_27.model.AmTr_v1.0_scaffold00003.139	AtrERF-004	71153	SmoRAV-001	Pp3c1_14230V3.1	PpaERF-004	Cre10.g441300.t1.1	CreAP2-004-R1	Vocar20005902m	VcaAP2-002	59006	CsuAP2-002	57733	MpuAP2-003-R1	9011	OluAP2-003
BnaA01g00710D	BnaAERF-002	Bra011741	BraAP2-002-R1	Bo1g004960.1	BolAP2-002-R1	AT1G12610.1	AthERF-005	Potri.001G041500.1	PtrAP2-002-R2	GSVIVT01019519001	VviERF-003	LOC_Os01g10370.1	OsaERF-003	evm_27.model.AmTr_v1.0_scaffold00006.294	AtrERF-005	73155	SmoERF-003	Pp3c1_16700V3.1	PpaRAV-001	Cre10.g441300.t1.1	CreAP2-004-R2	Vocar20007629m	VcaAP2-003	39565	CsuAP2-003-R1	57733	MpuAP2-003-R2	94161	OluAP2-004
BnaA01g02720D	BnaAERF-003	Bra011741	BraAP2-002-R2	Bo1g004960.1	BolAP2-002-R2	AT1G12630.1	AthERF-006	Potri.001G048200.1	PtrERF-002	GSVIVT01019717001	VviERF-004	LOC_Os01g12440.1	OsaERF-004	evm_27.model.AmTr_v1.0_scaffold00007.27	AtrERF-006	402810	SmoERF-004	Pp3c1_27440V3.1	PpaERF-005	Cre10.g441300.t1.1	CreAP2-004-R3	Vocar20000317m	VcaAP2-004	39565	CsuAP2-003-R2	101075	MpuAP2-004-R1	34044	OluAP2-005-R1
BnaA01g04150D	BnaAERF-004	Bra011529	BraERF-003	Bo1g007330.1	BolERF-003	AT1G12890.1	AthERF-007	Potri.001G067600.1	PtrERF-003	GSVIVT01019860001	VviERF-005	LOC_Os01g21120.1	OsaERF-005	evm_27.model.AmTr_v1.0_scaffold00007.249	AtrRAV-001	68470	SmoERF-005	Pp3c1_27630V3.1	PpaERF-006	Cre14.g620500.t1.2	CreERF-001	Vocar20000453m	VcaAP2-005	10804	CsuAP2-004	101075	MpuAP2-004-R2	34044	OluAP2-005-R2
BnaA01g36720D	BnaAAP2-003-R1	Bra011383	BraERF-004	Bo1g009990.1	BolERF-004	AT1G12980.1	AthERF-008	Potri.001G069300.1	PtrERF-004	GSVIVT01031747001	VviERF-006	LOC_Os01g46870.1	OsaERF-006	evm_27.model.AmTr_v1.0_scaffold00007.391	AtrERF-007	403257	SmoERF-006	Pp3c1_27710V3.1	PpaERF-007	Cre16.g674890.t1.1	CreERF-002	Vocar20001722m	VcaERF-001	45253	CsuAP2-005	60783	MpuAP2-005-R1	9237	OluERF-002
BnaA01g36720D	BnaAAP2-003-R2	Bra011244	BraERF-005	Bo1g011650.1	BolERF-005	AT1G13260.1	AthRAV-001	Potri.001G079600.1	PtrERF-005	GSVIVT01035502001	VviERF-007	LOC_Os01g49830.1	OsaRAV-003	evm_27.model.AmTr_v1.0_scaffold00007.392	AtrERF-008	69413	SmoERF-007	Pp3c1_32440V3.2	PpaERF-008	Cre16.g667900.t1.1	CreAP2-005	Vocar20001510m	VcaAP2-006	68230	CsuAP2-006	60783	MpuAP2-005-R2	9185	OluAP2-006
BnaA01g05760D	BnaAERF-005	Bra040158	BraERF-006	Bo1g017580.1	BolERF-006	AT1G15360.1	AthERF-009	Potri.001G079800.1	PtrERF-006	GSVIVT01035852001	VviERF-008	LOC_Os01g54890.1	OsaERF-007	evm_27.model.AmTr_v1.0_scaffold00009.83	AtrERF-009	409196	SmoERF-008	Pp3c1_36129V3.1	PpaERF-009	Cre17.g729600.t1.1	CreAP2-006-R1	Vocar20001508m	VcaAP2-007	64835	CsuAP2-007-R1	62515	MpuERF-001
BnaA01g06090D	BnaAERF-006	Bra040159	BraERF-007	Bo1g017590.1	BolERF-007	AT1G16060.1	AthAP2-001-R1	Potri.001G079900.1	PtrERF-007	GSVIVT01035911001	VviERF-009	LOC_Os01g58420.1	OsaERF-008	evm_27.model.AmTr_v1.0_scaffold00009.85	AtrERF-010	73177	SmoERF-009	Pp3c1_36120V3.1	PpaERF-010	Cre17.g729600.t1.1	CreAP2-006-R2	Vocar20001637m	VcaAP2-008-R1	64835	CsuAP2-007-R2	63468	MpuAP2-006-R1
BnaA01g09230D	BnaAERF-007	Bra013310	BraERF-008	Bo1g019590.1	BolERF-008	AT1G16060.1	AthAP2-001-R2	Potri.001G092400.1	PtrERF-008	GSVIVT01026334001	VviERF-010	LOC_Os01g59780.1	OsaAP2-001	evm_27.model.AmTr_v1.0_scaffold00009.86	AtrERF-011	73164	SmoERF-010	Pp3c10_6570V3.1	PpaERF-011	Cre02.g100100.t1.1	CreAP2-007	Vocar20001637m	VcaAP2-008-R2	64835	CsuAP2-007-R3	63468	MpuAP2-006-R2
BnaA01g13420D	BnaAERF-008	Bra013730	BraERF-009	Bo1g019600.1	BolERF-009	AT1G19210.1	AthERF-010	Potri.001G094800.1	PtrERF-009	GSVIVT01019049001	VviAP2-002-R1	LOC_Os01g64790.1	OsaERF-009	evm_27.model.AmTr_v1.0_scaffold00009.427	AtrERF-012	428344	SmoERF-011	Pp3c10_6600V3.1	PpaERF-012	Cre03.g144424.t1.1	CreAP2-008	Vocar20001443m	VcaAP2-009-R1	64835	CsuAP2-007-R4	64742	MpuAP2-007
BnaA01g16910D	BnaAERF-009	Bra026295	BraERF-010	Bo1g037170.1	BolERF-010	AT1G21910.1	AthERF-011	Potri.001G110500.1	PtrERF-010	GSVIVT01019049001	VviAP2-002-R2	LOC_Os01g66270.1	OsaERF-010	evm_27.model.AmTr_v1.0_scaffold00010.53	AtrERF-013	131245	SmoERF-012	Pp3c10_7030V3.1	PpaERF-013	Cre03.g209953.t1.1	CreAP2-009	Vocar20001443m	VcaAP2-009-R2	64835	CsuAP2-007-R5
BnaA01g18170D	BnaAERF-010	Bra026280	BraERF-011	Bo1g051080.1	BolERF-011	AT1G22190.1	AthERF-012	Potri.001G110700.1	PtrERF-011	GSVIVT01019047001	VviAP2-003	LOC_Os01g67410.1	OsaAP2-002-R1	evm_27.model.AmTr_v1.0_scaffold00010.54	AtrERF-014	38494	SmoERF-013	Pp3c10_9790V3.1	PpaERF-014	Cre06.g275500.t1.2	CreERF-003	Vocar20010426m	VcaSoloist-001	64835	CsuAP2-007-R6
BnaA01g23940D	BnaAERF-011	Bra040092	BraERF-012	Bo1g051230.1	BolERF-012	AT1G22810.1	AthERF-013	Potri.001G110800.1	PtrERF-012	GSVIVT01035098001	VviERF-011	LOC_Os01g67410.1	OsaAP2-002-R2	evm_27.model.AmTr_v1.0_scaffold00010.55	AtrERF-015	71661	SmoERF-014	Pp3c10_11910V3.1	PpaERF-015	Cre07.g353500.t1.1	CreERF-004	Vocar20011758m	VcaERF-002	64835	CsuAP2-007-R7
BnaA01g23960D	BnaAERF-012	Bra023744	BraERF-013	Bo1g053270.1	BolERF-013	AT1G22985.1	AthERF-014	Potri.001G154100.1	PtrERF-013	GSVIVT01027770001	VviERF-012	LOC_Os01g73770.1	OsaERF-011	evm_27.model.AmTr_v1.0_scaffold00010.176	AtrERF-016	440731	SmoERF-015	Pp3c10_16720V3.1	PpaERF-016	Cre08.g364400.t1.1	CreERF-005	Vocar20014199m	VcaAP2-010	40506	CsuAP2-008
BnaA01g23970D	BnaAERF-013	Bra023746	BraERF-014	Bo1g102210.1	BolERF-014	AT1G24590.1	AthERF-015	Potri.001G154200.1	PtrERF-014	GSVIVT01021060001	VviERF-013	LOC_Os02g06330.1	OsaERF-012	evm_27.model.AmTr_v1.0_scaffold00010.303	AtrERF-017	73157	SmoERF-016	Pp3c10_17870V3.1	PpaERF-017	Cre08.g383000.t1.1	CreAP2-010	Vocar20006482m	VcaAP2-011	61690	CsuAP2-009
BnaA01g27570D	BnaAERF-014	Bra023748	BraERF-015	Bo1g102220.1	BolERF-015	AT1G25560.1	AthRAV-002	Potri.001G155700.1	PtrERF-015	GSVIVT01025461001	VviERF-014	LOC_Os02g09650.1	OsaERF-013	evm_27.model.AmTr_v1.0_scaffold00013.233	AtrSoloist-001	92334	SmoERF-017	Pp3c10_20000V3.1	PpaERF-018	Cre08.g385350.t1.1	CreAP2-011	Vocar20004704m	VcaAP2-012	13648	CsuAP2-010
BnaA01g28970D	BnaAERF-015	Bra023921	BraAP2-003	Bo1g108580.1	BolAP2-003-R1	AT1G28160.1	AthERF-016	Potri.001G157100.1	PtrERF-016	GSVIVT01025307001	VviAP2-004-R1	LOC_Os02g10760.1	OsaERF-014	evm_27.model.AmTr_v1.0_scaffold00016.53	AtrERF-018	73165	SmoERF-018	Pp3c10_24550V3.1	PpaAP2-001-R1	Cre19.g750947.t1.1	CreAP2-012	Vocar20004830m	VcaAP2-013	62074	CsuAP2-011
BnaA01g29490D	BnaAERF-016	Bra038261	BraERF-016	Bo1g108580.1	BolAP2-003-R2	AT1G28360.1	AthERF-017	Potri.001G163700.4	PtrERF-017	GSVIVT01025307001	VviAP2-004-R2	LOC_Os02g13710.1	OsaERF-015	evm_27.model.AmTr_v1.0_scaffold00016.247	AtrERF-019	411646	SmoAP2-002	Pp3c10_24550V3.1	PpaAP2-001-R2					15796	CsuAP2-012
BnaA01g31290D	BnaAERF-017	Bra021200	BraERF-017	Bo1g108970.1	BolERF-016	AT1G28370.1	AthERF-018	Potri.001G169500.1	PtrAP2-003-R1	GSVIVT01025100001	VviAP2-005-R1	LOC_Os02g29550.2	OsaSoloist-001	evm_27.model.AmTr_v1.0_scaffold00017.187	AtrERF-020	96572	SmoAP2-003-R1	Pp3c11_10660V3.1	PpaERF-019
BnaA02g35090D	BnaAERF-018	Bra021594	BraERF-018	Bo1g123160.1	BolERF-017	AT1G33760.1	AthERF-019	Potri.001G169500.1	PtrAP2-003-R2	GSVIVT01025100001	VviAP2-005-R2	LOC_Os02g32040.1	OsaERF-016	evm_27.model.AmTr_v1.0_scaffold00019.64	AtrAP2-001-R1	96572	SmoAP2-003-R2	Pp3c11_13860V3.3	PpaERF-020
BnaA02g35180D	BnaAERF-019	Bra021543	BraERF-019	Bo1g129710.1	BolERF-018	AT1G36060.1	AthERF-020	Potri.001G181500.1	PtrERF-018	GSVIVT01031388001	VviERF-015	LOC_Os02g32140.1	OsaERF-017	evm_27.model.AmTr_v1.0_scaffold00019.64	AtrAP2-001-R2	412693	SmoERF-019	Pp3c11_13880V3.1	PpaAP2-002-R1
BnaA02g00560D	BnaAAP2-004	Bra034159	BraERF-020	Bo1g134510.1	BolERF-019	AT1G43160.1	AthERF-021	Potri.001G187500.1	PtrERF-019	GSVIVT01031387001	VviERF-016	LOC_Os02g34260.1	OsaERF-018	evm_27.model.AmTr_v1.0_scaffold00019.292	AtrAP2-002-R1	78076	SmoAP2-004-R1	Pp3c11_13880V3.1	PpaAP2-002-R2
BnaA02g35550D	BnaAERF-020	Bra028759	BraERF-021	Bo1g141310.1	BolERF-020	AT1G44830.1	AthERF-022	Potri.001G313500.1	PtrERF-020	GSVIVT01007388001	VviAP2-006-R1	LOC_Os02g34270.1	OsaERF-019	evm_27.model.AmTr_v1.0_scaffold00019.292	AtrAP2-002-R2	78076	SmoAP2-004-R2	Pp3c11_14690V3.2	PpaERF-021
BnaA02g01080D	BnaAERF-021	Bra028703	BraERF-022	Bo2g006960.1	BolERF-021	AT1G46768.1	AthERF-023	Potri.001G315300.1	PtrERF-021	GSVIVT01007388001	VviAP2-006-R2	LOC_Os02g35240.1	OsaERF-020	evm_27.model.AmTr_v1.0_scaffold00019.321	AtrERF-021	404737	SmoAP2-005	Pp3c11_23290V3.1	PpaERF-022
BnaA02g01570D	BnaAERF-022	Bra028690	BraERF-023	Bo2g008570.1	BolERF-022	AT1G49120.1	AthERF-024	Potri.001G356100.1	PtrERF-022	GSVIVT01028050001	VviERF-017	LOC_Os02g38090.1	OsaERF-021	evm_27.model.AmTr_v1.0_scaffold00021.142	AtrERF-022	17708	SmoERF-020	Pp3c11_24520V3.1	PpaERF-023
BnaA02g01920D	BnaAERF-023	Bra028584	BraAP2-004-R1	Bo2g008700.1	BolERF-023	AT1G50640.1	AthERF-025	Potri.001G397200.1	PtrERF-023	GSVIVT01028312001	VviERF-018	LOC_Os02g40070.1	OsaAP2-003-R1	evm_27.model.AmTr_v1.0_scaffold00021.144	AtrERF-023	38502	SmoERF-021	Pp3c12_10790V3.1	PpaERF-024
BnaA02g03590D	BnaAAP2-005-R1	Bra028584	BraAP2-004-R2	Bo2g009900.1	BolAP2-004-R1	AT1G50680.1	AthRAV-003	Potri.001G453100.1	PtrERF-024	GSVIVT01028313001	VviERF-019	LOC_Os02g40070.1	OsaAP2-003-R2	evm_27.model.AmTr_v1.0_scaffold00021.214	AtrERF-024	98831	SmoAP2-006	Pp3c12_12460V3.1	PpaAP2-003-R1
BnaA02g03590D	BnaAAP2-005-R2	Bra023332	BraERF-024	Bo2g009900.1	BolAP2-004-R2	AT1G51120.1	AthRAV-004	Potri.002G029400.1	PtrERF-025	GSVIVT01028314001	VviERF-020	LOC_Os02g42585.1	OsaERF-022	evm_27.model.AmTr_v1.0_scaffold00022.382	AtrERF-025	19889	SmoERF-022	Pp3c12_12460V3.1	PpaAP2-003-R2
BnaA02g04480D	BnaAERF-024	Bra023404	BraERF-025	Bo2g010530.1	BolERF-024	AT1G51190.1	AthAP2-002-R1	Potri.002G039000.1	PtrERF-026	GSVIVT01028315001	VviERF-021	LOC_Os02g43790.1	OsaERF-023	evm_27.model.AmTr_v1.0_scaffold00023.14	AtrERF-026	72880	SmoERF-023	Pp3c12_15970V3.1	PpaAP2-004
BnaA02g06490D	BnaAAP2-006	Bra023440	BraERF-026	Bo2g011200.1	BolERF-025	AT1G51190.1	AthAP2-002-R2	Potri.002G039100.1	PtrERF-027	GSVIVT01022076001	VviERF-022	LOC_Os02g43820.1	OsaERF-024	evm_27.model.AmTr_v1.0_scaffold00024.229	AtrAP2-003	17086	SmoAP2-007-R1	Pp3c12_16100V3.1	PpaAP2-005
BnaA02g08130D	BnaAAP2-007-R1	Bra023617	BraAP2-005	Bo2g011600.1	BolERF-026	AT1G53170.1	AthERF-026	Potri.002G039200.1	PtrERF-028	GSVIVT01022081001	VviAP2-007-R1	LOC_Os02g43940.1	OsaERF-025	evm_27.model.AmTr_v1.0_scaffold00025.300	AtrERF-027	17086	SmoAP2-007-R2	Pp3c12_25330V3.1	PpaERF-025
BnaA02g08130D	BnaAAP2-007-R2	Bra023674	BraERF-027	Bo2g013700.1	BolAP2-005-R1	AT1G53910.1	AthERF-027	Potri.002G039300.1	PtrERF-029	GSVIVT01022081001	VviAP2-007-R2	LOC_Os02g43970.1	OsaERF-026	evm_27.model.AmTr_v1.0_scaffold00025.407	AtrERF-028	73140	SmoERF-024	Pp3c13_3710V3.1	PpaERF-026
BnaA02g10340D	BnaAERF-025	Bra023684	BraERF-028	Bo2g013700.1	BolAP2-005-R2	AT1G63030.1	AthERF-028	Potri.002G043300.1	PtrERF-030	GSVIVT01022109001	VviERF-023	LOC_Os02g45420.1	OsaERF-027	evm_27.model.AmTr_v1.0_scaffold00026.86	AtrERF-029	415574	SmoERF-025	Pp3c13_3770V3.2	PpaERF-027
BnaA02g11090D	BnaAERF-026	Bra020063	BraERF-029	Bo2g016490.1	BolERF-027	AT1G63040.1	AthERF-029	Potri.002G065600.1	PtrERF-031	GSVIVT01022277001	VviERF-024	LOC_Os02g45450.1	OsaERF-028	evm_27.model.AmTr_v1.0_scaffold00035.43	AtrAP2-004-R1	73160	SmoERF-026	Pp3c13_3830V3.1	PpaERF-028
BnaA02g13950D	BnaAERF-027	Bra020162	BraERF-030	Bo2g016580.1	BolERF-028	AT1G64380.1	AthERF-030	Potri.002G085600.1	PtrERF-032	GSVIVT01030278001	VviERF-025	LOC_Os02g51670.1	OsaERF-029	evm_27.model.AmTr_v1.0_scaffold00035.43	AtrAP2-004-R2	73138	SmoERF-027	Pp3c13_4270V3.1	PpaERF-029
BnaA02g14040D	BnaARAV-001	Bra020262	BraAP2-006	Bo2g018360.1	BolERF-029	AT1G68550.1	AthERF-031	Potri.002G094200.1	PtrERF-033	GSVIVT01025548001	VviAP2-008-R1	LOC_Os02g52670.1	OsaERF-030	evm_27.model.AmTr_v1.0_scaffold00039.49	AtrERF-030	104980	SmoERF-028	Pp3c13_9880V3.1	PpaERF-030
BnaA02g15410D	BnaAERF-028	Bra020444	BraAP2-007-R1	Bo2g023630.1	BolERF-030	AT1G68840.1	AthRAV-005	Potri.002G114800.1	PtrAP2-004-R1	GSVIVT01025548001	VviAP2-008-R2	LOC_Os02g54050.1	OsaERF-031	evm_27.model.AmTr_v1.0_scaffold00040.172	AtrERF-031	104978	SmoERF-029	Pp3c13_24020V3.1	PpaERF-031
BnaA02g15420D	BnaAERF-029	Bra020444	BraAP2-007-R2	Bo2g025090.1	BolAP2-006	AT1G71130.1	AthERF-032	Potri.002G114800.1	PtrAP2-004-R2	GSVIVT01033795001	VviERF-026	LOC_Os02g54160.1	OsaERF-032	evm_27.model.AmTr_v1.0_scaffold00040.194	AtrERF-032	26594	SmoERF-030	Pp3c14_3280V3.1	PpaERF-032
BnaA02g16050D	BnaAAP2-008-R1	Bra022643	BraERF-031	Bo2g032400.1	BolAP2-007-R1	AT1G71450.1	AthERF-033	Potri.002G124000.1	PtrERF-034	GSVIVT01033793001	VviERF-027	LOC_Os02g55380.1	OsaERF-033	evm_27.model.AmTr_v1.0_scaffold00040.196	AtrERF-033	443461	SmoERF-031	Pp3c14_3310V3.1	PpaERF-033
BnaA02g16050D	BnaAAP2-008-R2	Bra022573	BraERF-032	Bo2g032400.1	BolAP2-007-R2	AT1G71520.1	AthERF-034	Potri.002G141200.1	PtrERF-035	GSVIVT01033416001	VviERF-028	LOC_Os03g05590.1	OsaERF-034	evm_27.model.AmTr_v1.0_scaffold00049.247	AtrERF-034	19890	SmoERF-032	Pp3c14_8460V3.1	PpaERF-034
BnaA02g17250D	BnaAERF-030	Bra033923	BraERF-033	Bo2g045930.1	BolERF-031	AT1G72360.2	AthERF-035	Potri.002G153500.1	PtrERF-036	GSVIVT01033273001	VviAP2-009	LOC_Os03g07830.1	OsaERF-035	evm_27.model.AmTr_v1.0_scaffold00051.83	AtrERF-035	110104	SmoRAV-002	Pp3c14_9940V3.1	PpaERF-035
BnaA02g18720D	BnaAERF-031	Bra038346	BraRAV-001	Bo2g048150.1	BolERF-032	AT1G72570.1	AthAP2-003-R1	Potri.002G167400.1	PtrERF-037	GSVIVT01016764001	VviAP2-010-R1	LOC_Os03g07940.1	OsaAP2-004	evm_27.model.AmTr_v1.0_scaffold00056.41	AtrERF-036	73148	SmoERF-033	Pp3c15_1990V3.1	PpaERF-036
BnaA02g19610D	BnaAERF-032	Bra007963	BraERF-034	Bo2g060040.1	BolERF-033	AT1G72570.1	AthAP2-003-R2	Potri.002G172200.1	PtrERF-038	GSVIVT01016764001	VviAP2-010-R2	LOC_Os03g08460.1	OsaERF-036	evm_27.model.AmTr_v1.0_scaffold00057.212	AtrERF-037	73146	SmoERF-034	Pp3c15_3620V3.1	PpaERF-037
BnaA02g22560D	BnaAERF-033	Bra007974	BraERF-035	Bo2g061320.1	BolRAV-001	AT1G74930.1	AthERF-036	Potri.002G172300.1	PtrERF-039	GSVIVT01017315001	VviERF-029	LOC_Os03g08470.3	OsaERF-037	evm_27.model.AmTr_v1.0_scaffold00058.29	AtrERF-038	80895	SmoERF-035	Pp3c15_4400V3.1	PpaAP2-006
BnaA02g25110D	BnaAERF-034	Bra007975	BraERF-036	Bo2g070850.1	BolERF-034	AT1G75490.1	AthERF-037	Potri.002G172600.1	PtrERF-040	GSVIVT01017542001	VviERF-030	LOC_Os03g08490.1	OsaERF-038	evm_27.model.AmTr_v1.0_scaffold00058.233	AtrAP2-005-R1	73136	SmoRAV-003	Pp3c15_24790V3.2	PpaAP2-007-R1
BnaA02g27630D	BnaARAV-002	Bra008040	BraAP2-008-R1	Bo2g072910.1	BolERF-035	AT1G77200.1	AthERF-038	Potri.002G201600.1	PtrERF-041	GSVIVT01017571001	VviERF-031	LOC_Os03g08500.2	OsaERF-039	evm_27.model.AmTr_v1.0_scaffold00058.233	AtrAP2-005-R2	73232	SmoERF-036	Pp3c15_24790V3.2	PpaAP2-007-R2
BnaA02g27680D	BnaAERF-035	Bra008040	BraAP2-008-R2	Bo2g072950.1	BolERF-036	AT1G77640.1	AthERF-039	Potri.002G246100.4	PtrSoloist-001	GSVIVT01017572001	VviERF-032	LOC_Os03g09170.1	OsaERF-040	evm_27.model.AmTr_v1.0_scaffold00065.42	AtrAP2-006-R1	17087	SmoAP2-008-R1	Pp3c15_24980V3.2	PpaAP2-008-R1
BnaA02g32120D	BnaAERF-036	Bra008200	BraERF-037	Bo2g076920.1	BolAP2-008-R1	AT1G78080.1	AthERF-040	Potri.003G033000.1	PtrERF-042	GSVIVT01016097001	VviAP2-011-R1	LOC_Os03g15660.1	OsaERF-041	evm_27.model.AmTr_v1.0_scaffold00065.42	AtrAP2-006-R2	17087	SmoAP2-008-R2	Pp3c15_24980V3.2	PpaAP2-008-R2
BnaA02g34370D	BnaAERF-037	Bra008343	BraERF-038	Bo2g076920.1	BolAP2-008-R2	AT1G79700.2	AthAP2-004-R1	Potri.003G050700.1	PtrERF-043	GSVIVT01016097001	VviAP2-011-R2	LOC_Os03g19900.1	OsaAP2-005	evm_27.model.AmTr_v1.0_scaffold00066.6	AtrAP2-007-R1	73134	SmoERF-037	Pp3c16_3770V3.1	PpaERF-038
BnaA02g34570D	BnaAERF-038	Bra008460	BraERF-039	Bo2g083920.1	BolERF-037	AT1G79700.2	AthAP2-004-R2	Potri.003G054100.1	PtrERF-044	GSVIVT01021098001	VviERF-033	LOC_Os03g22170.1	OsaERF-042	evm_27.model.AmTr_v1.0_scaffold00066.6	AtrAP2-007-R2	17648	SmoERF-038	Pp3c16_4710V3.1	PpaERF-039
BnaA03g55280D	BnaAERF-039	Bra022115	BraERF-040	Bo2g095830.1	BolERF-038	AT1G80580.1	AthERF-041	Potri.003G054400.1	PtrERF-045	GSVIVT01021146001	VviERF-034	LOC_Os03g56050.1	OsaAP2-006-R1	evm_27.model.AmTr_v1.0_scaffold00068.50	AtrERF-039	49951	SmoERF-039	Pp3c16_12850V3.2	PpaERF-040
BnaA03g56380D	BnaAERF-040	Bra026509	BraRAV-002	Bo2g122260.1	BolERF-039	AT2G20350.1	AthERF-042	Potri.003G064700.1	PtrAP2-005-R1	GSVIVT01015037001	VviERF-035	LOC_Os03g56050.1	OsaAP2-006-R2	evm_27.model.AmTr_v1.0_scaffold00069.95	AtrERF-040	85823	SmoAP2-009-R1	Pp3c16_13060V3.1	PpaERF-041
BnaA03g02000D	BnaAERF-041	Bra036360	BraERF-041	Bo2g132270.1	BolERF-040	AT2G20880.1	AthERF-043	Potri.003G064700.1	PtrAP2-005-R2	GSVIVT01015540001	VviERF-036	LOC_Os03g60120.1	OsaERF-043	evm_27.model.AmTr_v1.0_scaffold00069.105	AtrERF-041	85823	SmoAP2-009-R2	Pp3c16_13260V3.1	PpaERF-042
BnaA03g02990D	BnaAAP2-009	Bra020490	BraERF-042	Bo2g138650.1	BolRAV-002	AT2G22200.1	AthERF-044	Potri.003G071700.3	PtrERF-046	GSVIVT01023582001	VviRAV-001	LOC_Os03g60430.2	OsaAP2-007-R1	evm_27.model.AmTr_v1.0_scaffold00069.106	AtrERF-042	72871	SmoERF-040	Pp3c16_13280V3.1	PpaERF-043
BnaA03g04290D	BnaAERF-042	Bra029319	BraERF-043	Bo2g138790.1	BolERF-041	AT2G23340.1	AthERF-045	Potri.003G077700.1	PtrERF-047	GSVIVT01023697001	VviAP2-012-R1	LOC_Os03g60430.2	OsaAP2-007-R2	evm_27.model.AmTr_v1.0_scaffold00077.139	AtrERF-043	49950	SmoERF-041	Pp3c16_17550V3.1	PpaERF-044
BnaA03g04570D	BnaAERF-043	Bra029302	BraERF-044	Bo2g158960.1	BolERF-042	AT2G25820.1	AthERF-046	Potri.003G079300.1	PtrERF-048	GSVIVT01023697001	VviAP2-012-R2	LOC_Os03g64260.1	OsaERF-044	evm_27.model.AmTr_v1.0_scaffold00077.195	AtrERF-044	38500	SmoERF-042	Pp3c17_3450V3.1	PpaERF-045
BnaA03g07180D	BnaAERF-044	Bra031903	BraERF-045	Bo2g161480.1	BolERF-043	AT2G28550.3	AthAP2-005-R1	Potri.003G080600.1	PtrERF-049	GSVIVT01029219001	VviAP2-013-R1	LOC_Os04g18650.1	OsaERF-045	evm_27.model.AmTr_v1.0_scaffold00079.2	AtrERF-045	129793	SmoAP2-010-R1	Pp3c17_10170V3.1	PpaERF-046
BnaA03g07750D	BnaAERF-045	Bra031880	BraERF-046	Bo2g161710.1	BolERF-044	AT2G28550.3	AthAP2-005-R2	Potri.003G081200.1	PtrERF-050	GSVIVT01029219001	VviAP2-013-R2	LOC_Os04g32620.1	OsaERF-046	evm_27.model.AmTr_v1.0_scaffold00089.56	AtrERF-046	129793	SmoAP2-010-R2	Pp3c17_13620V3.1	PpaERF-047
BnaA03g12320D	BnaAERF-046	Bra005852	BraERF-047	Bo2g166380.1	BolERF-045	AT2G31230.1	AthERF-047	Potri.003G121200.1	PtrERF-051	GSVIVT01020584001	VviERF-037	LOC_Os04g32790.1	OsaERF-047	evm_27.model.AmTr_v1.0_scaffold00095.55	AtrERF-047			Pp3c18_1800V3.1	PpaERF-048
BnaA03g13620D	BnaAERF-047	Bra005932	BraERF-048	Bo3g004290.1	BolERF-046	AT2G33710.2	AthERF-048	Potri.003G136300.1	PtrERF-052	GSVIVT01030515001	VviERF-038	LOC_Os04g34970.1	OsaERF-048	evm_27.model.AmTr_v1.0_scaffold00095.56	AtrERF-048			Pp3c18_3900V3.2	PpaAP2-009-R1
BnaA03g16280D	BnaAERF-048	Bra006065	BraAP2-009-R1	Bo3g006680.1	BolAP2-009-R1	AT2G35700.1	AthERF-049	Potri.003G139300.1	PtrERF-053	GSVIVT01032785001	VviERF-039	LOC_Os04g42570.1	OsaAP2-008-R1	evm_27.model.AmTr_v1.0_scaffold00097.53	AtrERF-049			Pp3c18_3900V3.2	PpaAP2-009-R2
BnaA03g18970D	BnaAERF-049	Bra006065	BraAP2-009-R2	Bo3g006680.1	BolAP2-009-R2	AT2G36450.1	AthERF-050	Potri.003G150700.1	PtrERF-054	GSVIVT01032746001	VviERF-040	LOC_Os04g42570.1	OsaAP2-008-R2	evm_27.model.AmTr_v1.0_scaffold00099.14	AtrERF-050			Pp3c18_10680V3.1	PpaERF-049
BnaA03g19580D	BnaAAP2-010	Bra006195	BraERF-049	Bo3g009120.1	BolERF-047	AT2G38340.1	AthERF-051	Potri.003G150800.1	PtrERF-055	GSVIVT01016352001	VviAP2-014-R1	LOC_Os04g44670.1	OsaERF-049	evm_27.model.AmTr_v1.0_scaffold00099.26	AtrERF-051			Pp3c19_6370V3.1	PpaERF-050
BnaA03g20950D	BnaAERF-050	Bra006222	BraERF-050	Bo3g009410.1	BolERF-048	AT2G39250.1	AthAP2-006	Potri.003G151000.1	PtrERF-056	GSVIVT01016352001	VviAP2-014-R2	LOC_Os04g46220.1	OsaERF-050	evm_27.model.AmTr_v1.0_scaffold00099.104	AtrERF-052			Pp3c19_10050V3.1	PpaERF-051
BnaA03g22100D	BnaAAP2-011	Bra006325	BraERF-051	Bo3g013160.1	BolERF-049	AT2G40220.1	AthERF-052	Potri.003G161000.1	PtrERF-057	GSVIVT01027345001	VviAP2-015-R1	LOC_Os04g46240.1	OsaERF-051	evm_27.model.AmTr_v1.0_scaffold00101.2	AtrAP2-008-R1			Pp3c19_14950V3.1	PpaERF-052
BnaA03g24540D	BnaAERF-051	Bra006460	BraERF-052	Bo3g013220.1	BolERF-050	AT2G40340.1	AthERF-053	Potri.003G162500.2	PtrERF-058	GSVIVT01027345001	VviAP2-015-R2	LOC_Os04g46250.1	OsaERF-052	evm_27.model.AmTr_v1.0_scaffold00101.2	AtrAP2-008-R2			Pp3c20_3770V3.1	PpaERF-053
BnaA03g31510D	BnaAERF-052	Bra006466	BraERF-053	Bo3g013830.1	BolERF-051	AT2G40350.1	AthERF-054	Potri.003G179900.1	PtrERF-059	GSVIVT01036228001	VviERF-041	LOC_Os04g46400.1	OsaERF-053	evm_27.model.AmTr_v1.0_scaffold00107.26	AtrERF-053			Pp3c21_8710V3.1	PpaERF-054
BnaA03g33290D	BnaAERF-053	Bra006518	BraERF-054	Bo3g015600.1	BolERF-052	AT2G41710.3	AthAP2-007	Potri.003G185300.1	PtrAP2-006-R1	GSVIVT01036201001	VviERF-042	LOC_Os04g46410.1	OsaERF-054	evm_27.model.AmTr_v1.0_scaffold00111.25	AtrERF-054			Pp3c21_13130V3.1	PpaERF-055
BnaA03g33790D	BnaAERF-054	Bra006599	BraERF-055	Bo3g022760.1	BolERF-053	AT2G44840.1	AthERF-055	Potri.003G185300.1	PtrAP2-006-R2	GSVIVT01036447001	VviRAV-002	LOC_Os04g46440.1	OsaERF-055	evm_27.model.AmTr_v1.0_scaffold00111.88	AtrERF-055			Pp3c21_16540V3.1	PpaERF-056
BnaA03g34290D	BnaAERF-055	Bra029079	BraERF-056	Bo3g023490.1	BolERF-054	AT2G44940.1	AthERF-056	Potri.003G205700.1	PtrAP2-007-R1	GSVIVT01032961001	VviERF-043	LOC_Os04g48350.1	OsaERF-056	evm_27.model.AmTr_v1.0_scaffold00115.2	AtrERF-056			Pp3c21_21070V3.1	PpaERF-057
BnaA03g35680D	BnaAERF-056	Bra029147	BraERF-057	Bo3g024240.1	BolERF-055	AT2G46310.1	AthERF-057	Potri.003G205700.1	PtrAP2-007-R2	GSVIVT01032983001	VviERF-044	LOC_Os04g52090.1	OsaERF-057	evm_27.model.AmTr_v1.0_scaffold00129.86	AtrERF-057			Pp3c22_1800V3.1	PpaERF-058
BnaA03g40370D	BnaAERF-057	Bra022770	BraERF-058	Bo3g025110.1	BolERF-056	AT2G47520.1	AthERF-058	Potri.003G212800.1	PtrRAV-001	GSVIVT01011350001	VviAP2-016-R1	LOC_Os04g55520.1	OsaERF-058	evm_27.model.AmTr_v1.0_scaffold00129.96	AtrERF-058			Pp3c22_10880V3.1	PpaERF-059
BnaA03g40380D	BnaAERF-058	Bra022832	BraERF-059	Bo3g028500.1	BolERF-057	AT3G11020.1	AthERF-059	Potri.003G220200.1	PtrERF-060	GSVIVT01011350001	VviAP2-016-R2	LOC_Os04g55560.2	OsaAP2-009-R1	evm_27.model.AmTr_v1.0_scaffold00148.56	AtrERF-059			Pp3c22_20520V3.1	PpaERF-060
BnaA03g42840D	BnaAERF-059	Bra023026	BraERF-060	Bo3g030140.1	BolERF-058	AT3G14230.1	AthERF-060	Potri.004G047500.1	PtrERF-061	GSVIVT01011465001	VviERF-045	LOC_Os04g55560.2	OsaAP2-009-R2	evm_27.model.AmTr_v1.0_scaffold00150.32	AtrERF-060			Pp3c23_13360V3.1	PpaAP2-010-R1
BnaA03g46240D	BnaAERF-060	Bra023070	BraERF-061	Bo3g034810.1	BolERF-059	AT3G15210.1	AthERF-061	Potri.004G047600.1	PtrERF-062	GSVIVT01018272001	VviERF-046	LOC_Os04g55970.2	OsaAP2-010-R1	evm_27.model.AmTr_v1.0_scaffold00159.24	AtrAP2-009			Pp3c23_13360V3.1	PpaAP2-010-R2
BnaA03g48270D	BnaAERF-061	Bra000178	BraERF-062	Bo3g035770.1	BolAP2-010	AT3G16280.1	AthERF-062	Potri.004G051700.1	PtrERF-063	GSVIVT01018271001	VviERF-047	LOC_Os04g55970.2	OsaAP2-010-R2	evm_27.model.AmTr_v1.0_scaffold00202.3	AtrAP2-010-R1			Pp3c23_21450V3.1	PpaERF-061
BnaA03g48910D	BnaAERF-062	Bra000366	BraERF-063	Bo3g037480.1	BolERF-060	AT3G16770.1	AthERF-063	Potri.004G051800.1	PtrERF-064	GSVIVT01018270001	VviERF-048	LOC_Os04g56150.1	OsaERF-059	evm_27.model.AmTr_v1.0_scaffold00202.3	AtrAP2-010-R2			Pp3c25_1760V3.2	PpaERF-062
BnaA03g49050D	BnaAERF-063	Bra000487	BraAP2-010	Bo3g040110.1	BolAP2-011	AT3G20310.1	AthERF-064	Potri.004G141200.1	PtrERF-065	GSVIVT01018226001	VviERF-049	LOC_Os04g57340.1	OsaERF-060					Pp3c25_4250V3.1	PpaERF-063
BnaA03g52210D	BnaAERF-064	Bra000736	BraERF-064	Bo3g045150.1	BolERF-061	AT3G20840.1	AthAP2-008-R1	Potri.004G187000.1	PtrERF-066	GSVIVT01013905001	VviERF-050	LOC_Os05g03040.1	OsaAP2-011-R1					Pp3c26_1890V3.1	PpaERF-064
BnaA03g52830D	BnaAERF-065	Bra001386	BraERF-065	Bo3g063910.1	BolERF-062	AT3G20840.1	AthAP2-008-R2	Potri.005G077300.1	PtrERF-067	GSVIVT01013913001	VviERF-051	LOC_Os05g03040.1	OsaAP2-011-R2					Pp3c26_9880V3.1	PpaERF-065
BnaA03g53830D	BnaAAP2-012-R1	Bra001541	BraERF-066	Bo3g066010.1	BolERF-063	AT3G23220.1	AthERF-065	Potri.005G087200.1	PtrERF-068	GSVIVT01013914001	VviERF-052	LOC_Os05g25260.1	OsaERF-061					Pp3c26_10480V3.1	PpaERF-066
BnaA03g53830D	BnaAAP2-012-R2	Bra001588	BraERF-067	Bo3g066710.1	BolERF-064	AT3G23230.1	AthERF-066	Potri.005G140700.1	PtrAP2-008-R1	GSVIVT01013916001	VviERF-053	LOC_Os05g27930.1	OsaERF-062					Pp3c26_13260V3.1	PpaERF-067
BnaA03g53850D	BnaAERF-066	Bra001640	BraERF-068	Bo3g068510.1	BolERF-065	AT3G23240.1	AthERF-067	Potri.005G140700.1	PtrAP2-008-R2	GSVIVT01013917001	VviERF-054	LOC_Os05g28350.1	OsaERF-063					Pp3c26_14710V3.1	PpaERF-068
BnaA03g54460D	BnaAERF-067	Bra001784	BraERF-069	Bo3g074840.1	BolERF-066	AT3G25730.1	AthRAV-006	Potri.005G140900.1	PtrERF-069	GSVIVT01013918001	VviERF-055	LOC_Os05g29810.1	OsaERF-064					Pp3c27_1350V3.1	PpaERF-069
BnaA04g29310D	BnaAERF-068	Bra012939	BraERF-070	Bo3g099090.1	BolAP2-012-R1	AT3G25890.1	AthERF-068	Potri.005G148400.1	PtrAP2-009-R1	GSVIVT01013923001	VviERF-056	LOC_Os05g34730.1	OsaERF-065
BnaA04g02310D	BnaAERF-069	Bra012938	BraERF-071	Bo3g099090.1	BolAP2-012-R2	AT3G50260.1	AthERF-069	Potri.005G148400.1	PtrAP2-009-R2	GSVIVT01013924001	VviERF-057	LOC_Os05g36100.1	OsaERF-066
BnaA04g12700D	BnaAERF-070	Bra012693	BraERF-072	Bo3g100470.1	BolERF-067	AT3G54320.1	AthAP2-009-R1	Potri.005G168700.1	PtrERF-070	GSVIVT01013929001	VviERF-058	LOC_Os05g37640.1	OsaERF-067
BnaA04g13590D	BnaAERF-071	Bra019270	BraERF-073	Bo3g100930.1	BolERF-068	AT3G54320.1	AthAP2-009-R2	Potri.005G176000.1	PtrERF-071	GSVIVT01013931001	VviERF-059	LOC_Os05g39590.3	OsaERF-068
BnaA04g14830D	BnaAERF-072	Bra019162	BraERF-074	Bo3g109240.1	BolERF-069	AT3G54990.1	AthAP2-010	Potri.005G195000.1	PtrERF-072	GSVIVT01013934001	VviAP2-017-R1	LOC_Os05g41760.1	OsaERF-069
BnaA04g14840D	BnaAERF-073	Bra019087	BraERF-075	Bo3g138550.1	BolRAV-003	AT3G57600.1	AthERF-070	Potri.005G219600.1	PtrERF-073	GSVIVT01013934001	VviAP2-017-R2	LOC_Os05g41780.1	OsaERF-070
BnaA04g15130D	BnaAERF-074	Bra019086	BraERF-076	Bo3g140080.1	BolERF-070	AT3G60490.1	AthERF-071	Potri.005G223100.1	PtrERF-074	GSVIVT01013934001	VviAP2-017-R3	LOC_Os05g45954.1	OsaAP2-012-R1
BnaA04g19700D	BnaAERF-075	Bra024222	BraERF-077	Bo3g143080.1	BolERF-071	AT3G61630.1	AthERF-072	Potri.005G223200.1	PtrERF-075	GSVIVT01013935001	VviERF-060	LOC_Os05g45954.1	OsaAP2-012-R2
BnaA04g25900D	BnaAERF-076	Bra037041	BraERF-078	Bo3g143340.1	BolERF-072	AT4G06746.1	AthERF-073	Potri.005G223300.1	PtrERF-076	GSVIVT01010631001	VviERF-061	LOC_Os05g47650.1	OsaRAV-004
BnaA04g25970D	BnaAERF-077	Bra017612	BraERF-079	Bo3g143350.1	BolERF-073	AT4G11140.1	AthERF-074	Potri.005G233300.1	PtrERF-077	GSVIVT01010629001	VviERF-062	LOC_Os05g49010.1	OsaERF-071
BnaA04g27050D	BnaAERF-078	Bra017656	BraERF-080	Bo3g152610.1	BolERF-074	AT4G13040.3	AthSoloist-001	Potri.006G021000.1	PtrERF-078	GSVIVT01008649001	VviERF-063	LOC_Os05g49700.1	OsaERF-072
BnaA05g01500D	BnaAERF-079	Bra017809	BraAP2-011-R1	Bo3g153310.1	BolAP2-013-R1	AT4G13620.1	AthERF-075	Potri.006G049700.1	PtrAP2-010	GSVIVT01009007001	VviERF-064	LOC_Os06g03670.1	OsaERF-073
BnaA05g02350D	BnaAAP2-013	Bra017809	BraAP2-011-R2	Bo3g153310.1	BolAP2-013-R2	AT4G16750.1	AthERF-076	Potri.006G054500.1	PtrERF-079	GSVIVT01036388001	VviERF-065	LOC_Os06g05340.1	OsaAP2-013-R1
BnaA05g04380D	BnaAERF-080	Bra017811	BraERF-081	Bo3g168910.1	BolERF-075	AT4G17490.1	AthERF-077	Potri.006G069400.1	PtrERF-080	GSVIVT01036389001	VviERF-066	LOC_Os06g05340.1	OsaAP2-013-R2
BnaA05g04450D	BnaAERF-081	Bra017852	BraAP2-012-R1	Bo3g171090.1	BolERF-076	AT4G17500.1	AthERF-078	Potri.006G080300.1	PtrERF-081	GSVIVT01009293001	VviAP2-018	LOC_Os06g06540.1	OsaERF-074
BnaA05g09970D	BnaAERF-082	Bra017852	BraAP2-012-R2	Bo3g179890.1	BolRAV-004	AT4G18450.1	AthERF-079	Potri.006G104200.1	PtrERF-082	GSVIVT01009801001	VviERF-067	LOC_Os06g06970.1	OsaERF-075
BnaA05g11530D	BnaAERF-083	Bra017879	BraERF-082	Bo3g182770.1	BolERF-077	AT4G23750.1	AthERF-080	Potri.006G132400.1	PtrAP2-011-R1	GSVIVT01034563001	VviERF-068	LOC_Os06g07030.1	OsaERF-076
BnaA05g14650D	BnaAERF-084	Bra014617	BraERF-083	Bo3g184310.1	BolERF-078	AT4G25470.1	AthERF-081	Potri.006G132400.1	PtrAP2-011-R2	GSVIVT01014291001	VviERF-069	LOC_Os06g08340.1	OsaERF-077
BnaA05g15470D	BnaAAP2-014-R1	Bra032724	BraERF-084	Bo3g185040.1	BolERF-079	AT4G25480.1	AthERF-082	Potri.006G138700.1	PtrERF-083	GSVIVT01037712001	VviERF-070	LOC_Os06g09390.1	OsaERF-078
BnaA05g15470D	BnaAAP2-014-R2	Bra030255	BraERF-085	Bo4g009400.1	BolERF-080	AT4G25490.1	AthERF-083	Potri.006G138800.1	PtrERF-084	GSVIVT01003250001	VviSoloist-001	LOC_Os06g09717.1	OsaERF-079
BnaA05g15710D	BnaARAV-003	Bra032173	BraERF-086	Bo4g013420.1	BolAP2-014	AT4G27950.1	AthERF-084	Potri.006G138900.1	PtrERF-085	GSVIVT01005747001	VviERF-071	LOC_Os06g09760.1	OsaERF-080
BnaA05g18740D	BnaAERF-085	Bra034249	BraAP2-013-R1	Bo4g024140.1	BolERF-081	AT4G28140.1	AthERF-085	Potri.006G156600.1	PtrERF-086	GSVIVT01006277001	VviERF-072	LOC_Os06g09790.1	OsaERF-081
BnaA05g20050D	BnaAAP2-015	Bra034249	BraAP2-013-R2	Bo4g024220.1	BolERF-082	AT4G31060.1	AthERF-086	Potri.006G163400.1	PtrERF-087	GSVIVT01002195001	VviERF-073	LOC_Os06g09810.1	OsaERF-082
BnaA05g23130D	BnaAERF-086	Bra034250	BraERF-087	Bo4g025410.1	BolERF-083	AT4G32800.1	AthERF-087	Potri.006G167700.1	PtrAP2-012-R1	GSVIVT01002262001	VviERF-074	LOC_Os06g10780.1	OsaERF-083
BnaA05g23420D	BnaAERF-087	Bra034273	BraERF-088	Bo4g027470.1	BolERF-084	AT4G34410.1	AthERF-088	Potri.006G167700.1	PtrAP2-012-R2	GSVIVT01002536001	VviAP2-019	LOC_Os06g11860.1	OsaERF-084
BnaA05g24390D	BnaAERF-088	Bra021712	BraERF-089	Bo4g034600.1	BolERF-085	AT4G36900.1	AthERF-089	Potri.006G179900.1	PtrAP2-013-R1	GSVIVT01004382001	VviAP2-020	LOC_Os06g11940.1	OsaERF-085
BnaA05g25200D	BnaAERF-089	Bra021871	BraERF-090	Bo4g036220.1	BolERF-086	AT4G36920.1	AthAP2-011-R1	Potri.006G179900.1	PtrAP2-013-R2			LOC_Os06g36000.1	OsaERF-086
BnaA05g27930D	BnaAERF-090	Bra017302	BraERF-091	Bo4g043530.1	BolERF-087	AT4G36920.1	AthAP2-011-R2	Potri.006G186300.1	PtrRAV-002			LOC_Os06g40150.1	OsaERF-087
BnaA06g01090D	BnaAERF-091	Bra017235	BraERF-092	Bo4g052480.1	BolERF-088	AT4G37750.1	AthAP2-012-R1	Potri.006G218200.1	PtrERF-088			LOC_Os06g42990.1	OsaERF-088
BnaA06g02510D	BnaARAV-004	Bra017011	BraERF-093	Bo4g070350.1	BolAP2-015-R1	AT4G37750.1	AthAP2-012-R2	Potri.006G238600.1	PtrERF-089			LOC_Os06g43220.1	OsaAP2-014
BnaA06g02670D	BnaAERF-092	Bra037630	BraERF-094	Bo4g070350.1	BolAP2-015-R2	AT4G39780.1	AthERF-090	Potri.006G253800.1	PtrERF-090			LOC_Os06g44750.1	OsaAP2-015
BnaA06g40170D	BnaAERF-093	Bra040333	BraERF-095	Bo4g111040.1	BolERF-089	AT5G05410.1	AthERF-091	Potri.006G261200.1	PtrERF-091			LOC_Os06g47590.1	OsaERF-089
BnaA06g07470D	BnaARAV-005	Bra021401	BraERF-096	Bo4g130860.1	BolERF-090	AT5G07310.1	AthERF-092	Potri.007G007400.1	PtrAP2-014-R1			LOC_Os07g03250.1	OsaAP2-016
BnaA06g10040D	BnaAERF-094	Bra004548	BraERF-097	Bo4g149390.1	BolERF-091	AT5G07580.1	AthERF-093	Potri.007G007400.1	PtrAP2-014-R2			LOC_Os07g10410.1	OsaERF-090
BnaA06g10760D	BnaAAP2-016-R1	Bra004641	BraAP2-014	Bo4g151460.1	BolERF-092	AT5G10510.3	AthAP2-013	Potri.007G011600.1	PtrAP2-015-R1			LOC_Os07g12510.1	OsaERF-091
BnaA06g10760D	BnaAAP2-016-R2	Bra004873	BraERF-098	Bo4g157530.1	BolERF-093	AT5G11190.1	AthERF-094	Potri.007G011600.1	PtrAP2-015-R2			LOC_Os07g13170.2	OsaAP2-017-R1
BnaA06g23710D	BnaAERF-095	Bra004878	BraERF-099	Bo4g158810.1	BolERF-094	AT5G11590.1	AthERF-095	Potri.007G043400.1	PtrERF-092			LOC_Os07g13170.2	OsaAP2-017-R2
BnaA06g24070D	BnaAERF-096	Bra004978	BraERF-100	Bo4g176080.1	BolERF-095	AT5G13330.1	AthERF-096	Potri.007G046200.1	PtrAP2-016-R1			LOC_Os07g22730.1	OsaERF-092
BnaA06g24080D	BnaAERF-097	Bra005113	BraERF-101	Bo4g182140.1	BolERF-096	AT5G13910.1	AthERF-097	Potri.007G046200.1	PtrAP2-016-R2			LOC_Os07g22770.1	OsaERF-093
BnaA06g24400D	BnaAAP2-017	Bra005314	BraERF-102	Bo4g184540.1	BolERF-097	AT5G17430.1	AthAP2-014-R1	Potri.007G046500.1	PtrERF-093			LOC_Os07g38750.1	OsaERF-094
BnaA06g27540D	BnaAERF-098	Bra005480	BraERF-103	Bo4g186300.1	BolERF-098	AT5G17430.1	AthAP2-014-R2	Potri.007G076800.1	PtrERF-094			LOC_Os07g42510.1	OsaERF-095
BnaA06g27670D	BnaAERF-099	Bra018271	BraERF-104	Bo4g190040.1	BolERF-099	AT5G18450.1	AthERF-098	Potri.007G090600.1	PtrERF-095			LOC_Os07g47330.1	OsaERF-096
BnaA06g27900D	BnaAERF-100	Bra038107	BraERF-105	Bo4g195220.1	BolERF-100	AT5G18560.1	AthERF-099	Potri.007G138100.1	PtrERF-096			LOC_Os07g47790.1	OsaERF-097
BnaA06g33270D	BnaAERF-101	Bra030451	BraAP2-015-R1	Bo4g195280.1	BolERF-101	AT5G19790.1	AthERF-100	Potri.008G011900.1	PtrAP2-017-R1			LOC_Os08g07700.1	OsaERF-098
BnaA06g33420D	BnaARAV-006	Bra030451	BraAP2-015-R2	Bo4g198690.1	BolERF-102	AT5G21960.1	AthERF-101	Potri.008G011900.1	PtrAP2-017-R2			LOC_Os08g27220.1	OsaRAV-005
BnaA06g35500D	BnaAERF-102	Bra030476	BraRAV-003	Bo5g002600.1	BolERF-103	AT5G25190.1	AthERF-102	Potri.008G045300.1	PtrAP2-018-R1			LOC_Os08g31580.1	OsaERF-099
BnaA07g36710D	BnaAERF-103	Bra010210	BraERF-106	Bo5g004090.1	BolERF-104	AT5G25390.2	AthERF-103	Potri.008G045300.1	PtrAP2-018-R2			LOC_Os08g34360.1	OsaAP2-018
BnaA07g38140D	BnaAERF-104	Bra031234	BraAP2-016-R1	Bo5g004520.1	BolERF-105	AT5G25810.1	AthERF-104	Potri.008G071100.1	PtrERF-097			LOC_Os08g35240.1	OsaERF-100
BnaA07g06750D	BnaAERF-105	Bra031234	BraAP2-016-R2	Bo5g007280.1	BolERF-106	AT5G43410.1	AthERF-105	Potri.008G073600.1	PtrERF-098			LOC_Os08g36920.1	OsaERF-101
BnaA07g06760D	BnaAERF-106	Bra035792	BraERF-107	Bo5g015210.1	BolRAV-005	AT5G44210.1	AthERF-106	Potri.008G076400.1	PtrAP2-019-R1			LOC_Os08g41030.1	OsaRAV-006
BnaA07g08440D	BnaAERF-107	Bra022176	BraERF-108	Bo5g016400.1	BolERF-107	AT5G47220.1	AthERF-107	Potri.008G076400.1	PtrAP2-019-R2			LOC_Os08g42550.1	OsaERF-102
BnaA07g08450D	BnaAERF-108	Bra027177	BraERF-109	Bo5g016750.1	BolERF-108	AT5G47230.1	AthERF-108	Potri.008G091300.1	PtrERF-099			LOC_Os08g43200.1	OsaERF-103
BnaA07g08610D	BnaAERF-109	Bra027270	BraERF-110	Bo5g020790.1	BolERF-109	AT5G50080.1	AthERF-109	Potri.008G117100.1	PtrRAV-003			LOC_Os08g43210.1	OsaERF-104
BnaA07g10270D	BnaAERF-110	Bra027355	BraERF-111	Bo5g021520.1	BolAP2-016-R1	AT5G51190.1	AthERF-110	Potri.008G120100.1	PtrERF-100			LOC_Os08g44960.1	OsaERF-105
BnaA07g10800D	BnaAERF-111	Bra029889	BraERF-112	Bo5g021520.1	BolAP2-016-R2	AT5G51990.1	AthERF-111	Potri.008G166000.1	PtrERF-101			LOC_Os08g45110.1	OsaERF-106
BnaA07g12040D	BnaAERF-112	Bra039658	BraERF-113	Bo5g034880.1	BolERF-110	AT5G52020.1	AthERF-112	Potri.008G166100.1	PtrERF-102			LOC_Os09g11460.1	OsaERF-107
BnaA07g12050D	BnaAAP2-018-R1	Bra018899	BraAP2-017-R1	Bo5g037400.1	BolERF-111	AT5G53290.1	AthERF-113	Potri.008G166200.1	PtrERF-103			LOC_Os09g11480.2	OsaERF-108
BnaA07g12050D	BnaAAP2-018-R2	Bra018899	BraAP2-017-R2	Bo5g038890.1	BolERF-112	AT5G57390.1	AthAP2-015-R1	Potri.008G186300.1	PtrERF-104			LOC_Os09g13940.1	OsaERF-109
BnaA07g13990D	BnaAAP2-019-R1	Bra018894	BraRAV-004	Bo5g043120.1	BolRAV-006	AT5G57390.1	AthAP2-015-R2	Potri.008G210900.1	PtrERF-105			LOC_Os09g20350.1	OsaERF-110
BnaA07g13990D	BnaAAP2-019-R2	Bra018868	BraRAV-005	Bo5g043190.1	BolERF-113	AT5G60120.2	AthAP2-016	Potri.008G215600.1	PtrERF-106			LOC_Os09g26420.5	OsaERF-111
BnaA07g16350D	BnaAAP2-020-R1	Bra018864	BraERF-114	Bo5g054550.1	BolERF-114	AT5G61590.1	AthERF-114	Potri.009G101900.1	PtrERF-107			LOC_Os09g28440.1	OsaERF-112
BnaA07g16350D	BnaAAP2-020-R2	Bra019821	BraRAV-006	Bo5g055840.1	BolERF-115	AT5G61600.1	AthERF-115	Potri.009G147700.1	PtrERF-108			LOC_Os09g35010.1	OsaERF-113
BnaA07g18690D	BnaAERF-113	Bra019801	BraERF-115	Bo5g055860.1	BolERF-116	AT5G61890.1	AthERF-116	Potri.010G006800.1	PtrERF-109			LOC_Os09g35020.1	OsaERF-114
BnaA07g20720D	BnaAERF-114	Bra019777	BraERF-116	Bo5g069450.1	BolERF-117	AT5G64750.1	AthERF-117	Potri.010G046600.1	PtrERF-110			LOC_Os09g35030.1	OsaERF-115
BnaA07g21680D	BnaAERF-115	Bra026140	BraERF-117	Bo5g081310.1	BolAP2-017-R1	AT5G65130.1	AthERF-118	Potri.010G072300.1	PtrERF-111			LOC_Os09g39810.1	OsaERF-116
BnaA07g21980D	BnaAERF-116	Bra026082	BraAP2-018-R1	Bo5g081310.1	BolAP2-017-R2	AT5G65510.1	AthAP2-017-R1	Potri.010G072400.1	PtrERF-112			LOC_Os09g39850.1	OsaERF-117
BnaA07g23090D	BnaAERF-117	Bra026082	BraAP2-018-R2	Bo5g086680.1	BolERF-118	AT5G65510.1	AthAP2-017-R2	Potri.010G072600.1	PtrERF-113			LOC_Os10g22600.1	OsaERF-118
BnaA07g23500D	BnaAERF-118	Bra025719	BraERF-118	Bo5g105180.1	BolAP2-018-R1	AT5G67000.1	AthERF-119	Potri.010G092800.1	PtrAP2-020-R1			LOC_Os10g25170.1	OsaERF-119
BnaA07g23650D	BnaAERF-119	Bra019622	BraERF-119	Bo5g105180.1	BolAP2-018-R2	AT5G67010.1	AthERF-120	Potri.010G092800.1	PtrAP2-020-R2			LOC_Os10g30840.1	OsaERF-120
BnaA07g24590D	BnaAERF-120	Bra024325	BraERF-120	Bo5g109800.1	BolERF-119	AT5G67180.1	AthAP2-018-R1	Potri.010G125600.1	PtrERF-114			LOC_Os10g38000.1	OsaERF-121
BnaA07g27210D	BnaAERF-121	Bra024357	BraERF-121	Bo5g123710.1	BolERF-120	AT5G67180.1	AthAP2-018-R2	Potri.010G129200.1	PtrRAV-004			LOC_Os10g41130.1	OsaERF-122
BnaA07g29400D	BnaAERF-122	Bra024358	BraERF-122	Bo5g126280.1	BolERF-121	AT5G67190.1	AthERF-121	Potri.010G163900.1	PtrERF-115			LOC_Os10g41330.1	OsaERF-123
BnaA07g30130D	BnaAERF-123	Bra024394	BraAP2-019-R1	Bo5g127380.1	BolERF-122			Potri.010G181000.1	PtrAP2-021-R1			LOC_Os11g03540.1	OsaAP2-019-R1
BnaA07g31860D	BnaAERF-124	Bra024394	BraAP2-019-R2	Bo5g130490.1	BolERF-123			Potri.010G181000.1	PtrAP2-021-R2			LOC_Os11g03540.1	OsaAP2-019-R2
BnaA07g33380D	BnaAERF-125	Bra009824	BraERF-123	Bo5g136930.1	BolERF-124			Potri.010G183700.1	PtrERF-116			LOC_Os11g06770.2	OsaERF-124
BnaA07g33640D	BnaAERF-126	Bra009837	BraERF-124	Bo6g002750.1	BolAP2-019-R1			Potri.010G186400.1	PtrERF-117			LOC_Os11g13840.1	OsaERF-125
BnaA07g33930D	BnaAERF-127	Bra009862	BraERF-125	Bo6g002750.1	BolAP2-019-R2			Potri.010G216200.1	PtrAP2-022-R1			LOC_Os11g19060.1	OsaAP2-020-R1
BnaA07g35130D	BnaAAP2-021-R1	Bra025170	BraERF-126	Bo6g005100.1	BolERF-125			Potri.010G216200.1	PtrAP2-022-R2			LOC_Os11g19060.1	OsaAP2-020-R2
BnaA07g35130D	BnaAAP2-021-R2	Bra025159	BraRAV-007	Bo6g005430.1	BolERF-126			Potri.010G247200.1	PtrAP2-023-R1			LOC_Os12g03290.1	OsaAP2-021-R1
BnaA08g01300D	BnaAERF-128	Bra024953	BraERF-127	Bo6g005680.1	BolERF-127			Potri.010G247200.1	PtrAP2-023-R2			LOC_Os12g03290.1	OsaAP2-021-R2
BnaA08g02030D	BnaARAV-007	Bra024954	BraERF-128	Bo6g007170.1	BolERF-128			Potri.011G056900.1	PtrERF-118			LOC_Os12g39330.1	OsaERF-126
BnaA08g30910D	BnaAERF-129	Bra014925	BraERF-129	Bo6g007710.1	BolERF-129			Potri.011G057000.1	PtrERF-119			LOC_Os12g41030.1	OsaAP2-022
BnaA08g30950D	BnaAERF-130	Bra014924	BraERF-130	Bo6g010980.1	BolERF-130			Potri.011G061700.1	PtrERF-120			LOC_Os12g41060.1	OsaAP2-023
BnaA08g04090D	BnaAERF-131	Bra030095	BraERF-131	Bo6g013770.1	BolERF-131			Potri.011G061800.1	PtrERF-121
BnaA08g04940D	BnaASoloist-001	Bra030094	BraERF-132	Bo6g013810.1	BolERF-132			Potri.011G115600.1	PtrERF-122
BnaA08g08300D	BnaAERF-132	Bra030076	BraERF-133	Bo6g019840.1	BolERF-133			Potri.011G148900.1	PtrERF-123
BnaA08g08310D	BnaAERF-133	Bra012499	BraERF-134	Bo6g030770.1	BolERF-134			Potri.012G032900.2	PtrERF-124
BnaA08g11220D	BnaAERF-134	Bra012352	BraERF-135	Bo6g032400.1	BolERF-135			Potri.012G108500.1	PtrERF-125
BnaA08g12010D	BnaAERF-135	Bra012345	BraERF-136	Bo6g032620.1	BolERF-136			Potri.012G134000.1	PtrERF-126
BnaA08g12710D	BnaAERF-136	Bra012298	BraERF-137	Bo6g035290.1	BolERF-137			Potri.012G134100.1	PtrERF-127
BnaA08g13860D	BnaAERF-137	Bra012140	BraERF-138	Bo6g040090.1	BolERF-138			Potri.013G045200.1	PtrERF-128
BnaA08g13940D	BnaAERF-138	Bra012139	BraAP2-020-R1	Bo6g040510.1	BolERF-139			Potri.013G056700.1	PtrERF-129
BnaA08g14320D	BnaAERF-139	Bra012139	BraAP2-020-R2	Bo6g043420.1	BolERF-140			Potri.013G100300.1	PtrERF-130
BnaA08g15790D	BnaAAP2-022-R1	Bra011939	BraAP2-021-R1	Bo6g044980.1	BolERF-141			Potri.013G101100.1	PtrERF-131
BnaA08g15790D	BnaAAP2-022-R2	Bra011939	BraAP2-021-R2	Bo6g048950.1	BolERF-142			Potri.013G101200.1	PtrERF-132
BnaA08g16220D	BnaAERF-140	Bra003178	BraAP2-022-R1	Bo6g049750.1	BolERF-143			Potri.013G135600.1	PtrERF-133
BnaA08g18380D	BnaAERF-141	Bra003178	BraAP2-022-R2	Bo6g053810.1	BolERF-144			Potri.013G158500.1	PtrERF-134
BnaA08g18390D	BnaAERF-142	Bra003415	BraERF-139	Bo6g058420.1	BolAP2-020			Potri.014G008100.1	PtrAP2-024-R1
BnaA08g18580D	BnaAERF-143	Bra003462	BraERF-140	Bo6g058880.1	BolAP2-021-R1			Potri.014G008100.1	PtrAP2-024-R2
BnaA08g19170D	BnaAERF-144	Bra003659	BraERF-141	Bo6g058880.1	BolAP2-021-R2			Potri.014G012200.1	PtrAP2-025-R1
BnaA08g19490D	BnaARAV-008	Bra003701	BraERF-142	Bo6g079980.1	BolERF-145			Potri.014G012200.1	PtrAP2-025-R2
BnaA08g20700D	BnaAERF-145	Bra003752	BraERF-143	Bo6g095590.1	BolERF-146			Potri.014G025200.2	PtrERF-135
BnaA08g22160D	BnaAERF-146	Bra003780	BraERF-144	Bo6g097510.1	BolERF-147			Potri.014G046600.1	PtrERF-136
BnaA08g23880D	BnaAERF-147	Bra003883	BraERF-145	Bo6g101980.1	BolAP2-022-R1			Potri.014G046700.1	PtrERF-137
BnaA08g24660D	BnaAERF-148	Bra003924	BraERF-146	Bo6g101980.1	BolAP2-022-R2			Potri.014G046800.1	PtrERF-138
BnaA09g04470D	BnaAERF-149	Bra003936	BraERF-147	Bo6g104420.1	BolERF-148			Potri.014G046900.1	PtrERF-139
BnaA09g04580D	BnaAERF-150	Bra004033	BraERF-148	Bo6g122210.1	BolERF-149			Potri.014G047000.1	PtrERF-140
BnaA09g04650D	BnaAERF-151	Bra004318	BraERF-149	Bo7g040810.1	BolERF-150			Potri.014G055700.1	PtrERF-141
BnaA09g54740D	BnaAAP2-023	Bra016136	BraERF-150	Bo7g040820.1	BolERF-151			Potri.014G076700.1	PtrERF-142
BnaA09g05710D	BnaAERF-152	Bra016133	BraERF-151	Bo7g048170.1	BolERF-152			Potri.014G094500.1	PtrERF-143
BnaA09g07540D	BnaAERF-153	Bra016063	BraERF-152	Bo7g048190.1	BolERF-153			Potri.014G099900.1	PtrERF-144
BnaA09g10730D	BnaAERF-154	Bra015882	BraERF-153	Bo7g048420.1	BolERF-154			Potri.014G126100.1	PtrERF-145
BnaA09g10750D	BnaAERF-155	Bra015840	BraERF-154	Bo7g050300.1	BolERF-155			Potri.015G023200.1	PtrERF-146
BnaA09g12290D	BnaAERF-156	Bra015686	BraERF-155	Bo7g056530.1	BolERF-156			Potri.015G054500.1	PtrERF-147
BnaA09g12950D	BnaAERF-157	Bra015660	BraERF-156	Bo7g057680.1	BolERF-157			Potri.015G136300.1	PtrERF-148
BnaA09g16520D	BnaAERF-158	Bra015634	BraERF-157	Bo7g059990.1	BolERF-158			Potri.015G136400.1	PtrERF-149
BnaA09g18210D	BnaAERF-159	Bra035137	BraAP2-023-R1	Bo7g063980.1	BolERF-159			Potri.016G018600.1	PtrERF-150
BnaA09g23540D	BnaAERF-160	Bra035137	BraAP2-023-R2	Bo7g064000.1	BolAP2-023-R1			Potri.016G053200.1	PtrERF-151
BnaA09g27300D	BnaAERF-161	Bra030957	BraERF-158	Bo7g064000.1	BolAP2-023-R2			Potri.016G056400.1	PtrAP2-026
BnaA09g27310D	BnaAERF-162	Bra014282	BraRAV-008	Bo7g077390.1	BolERF-160			Potri.016G084500.1	PtrAP2-027-R1
BnaA09g27330D	BnaAERF-163	Bra014056	BraERF-159	Bo7g077410.1	BolERF-161			Potri.016G084500.1	PtrAP2-027-R2
BnaA09g28560D	BnaAERF-164	Bra013978	BraAP2-024-R1	Bo7g082250.1	BolERF-162			Potri.016G126100.2	PtrERF-152
BnaA09g28670D	BnaARAV-009	Bra013978	BraAP2-024-R2	Bo7g095710.1	BolERF-163			Potri.017G013700.1	PtrERF-153
BnaA09g30360D	BnaAERF-165	Bra034895	BraSoloist-001	Bo7g096000.1	BolERF-164			Potri.017G053700.1	PtrERF-154
BnaA09g30810D	BnaAERF-166	Bra021049	BraERF-160	Bo7g096180.1	BolERF-165			Potri.017G055400.1	PtrERF-155
BnaA09g34250D	BnaAAP2-024-R1	Bra021048	BraERF-161	Bo7g098850.1	BolERF-166			Potri.017G078600.1	PtrAP2-028-R1
BnaA09g34250D	BnaAAP2-024-R2	Bra021047	BraERF-162	Bo7g098860.1	BolERF-167			Potri.017G078600.1	PtrAP2-028-R2
BnaA09g36920D	BnaAERF-167	Bra040839	BraERF-163	Bo7g104770.1	BolERF-168			Potri.017G087800.1	PtrERF-156
BnaA09g38530D	BnaAERF-168	Bra034624	BraERF-164	Bo7g109100.1	BolERF-169			Potri.018G021900.1	PtrERF-157
BnaA09g39350D	BnaAERF-169	Bra034535	BraERF-165	Bo7g110320.1	BolERF-170			Potri.018G028000.1	PtrERF-158
BnaA09g44290D	BnaAERF-170	Bra010258	BraERF-166	Bo7g111070.1	BolERF-171			Potri.018G038100.1	PtrERF-159
BnaA09g46720D	BnaAERF-171	Bra010383	BraERF-167	Bo7g111100.1	BolERF-172			Potri.018G043900.1	PtrERF-160
BnaA09g46790D	BnaAERF-172	Bra010389	BraERF-168	Bo7g111110.1	BolERF-173			Potri.018G047300.1	PtrERF-161
BnaA09g47030D	BnaAERF-173	Bra010429	BraERF-169	Bo7g111140.1	BolERF-174			Potri.018G085700.1	PtrERF-162
BnaA09g50010D	BnaAERF-174	Bra010460	BraERF-170	Bo7g111760.1	BolERF-175			Potri.018G091600.1	PtrAP2-029-R1
BnaA10g27750D	BnaAERF-175	Bra010461	BraERF-171	Bo7g111910.1	BolERF-176			Potri.018G091600.1	PtrAP2-029-R2
BnaA10g27820D	BnaAERF-176	Bra010610	BraAP2-025	Bo7g115860.1	BolERF-177			Potri.018G102200.1	PtrAP2-030-R1
BnaA10g00620D	BnaAERF-177	Bra010657	BraERF-172	Bo7g116860.1	BolERF-178			Potri.018G102200.1	PtrAP2-030-R2
BnaA10g02160D	BnaAERF-178	Bra010880	BraERF-173	Bo7g118400.1	BolAP2-024-R1			Potri.018G109200.1	PtrRAV-005
BnaA10g29740D	BnaAAP2-025	Bra010881	BraERF-174	Bo7g118400.1	BolAP2-024-R2			Potri.018G131400.1	PtrERF-163
BnaA10g30200D	BnaAERF-179	Bra010901	BraERF-175	Bo7g118430.1	BolERF-179			Potri.019G015500.1	PtrERF-164
BnaA10g04090D	BnaAERF-180	Bra010972	BraERF-176	Bo7g118740.1	BolAP2-025-R1			Potri.019G036100.1	PtrERF-165
BnaA10g05780D	BnaAERF-181	Bra011002	BraRAV-009	Bo7g118740.1	BolAP2-025-R2			Potri.019G067400.1	PtrERF-166
BnaA10g07620D	BnaAERF-182	Bra016367	BraERF-177	Bo7g119000.1	BolERF-180			Potri.019G073300.1	PtrERF-167
BnaA10g07630D	BnaAERF-183	Bra016400	BraERF-178	Bo8g019370.1	BolERF-181			Potri.019G075500.1	PtrERF-168
BnaA10g12950D	BnaAAP2-026	Bra016518	BraERF-179	Bo8g027240.1	BolERF-182			Potri.019G075600.1	PtrERF-169
BnaA10g15390D	BnaAERF-184	Bra016663	BraERF-180	Bo8g033910.1	BolSoloist-001			Potri.019G088000.1	PtrERF-170
BnaA10g16490D	BnaAERF-185	Bra016761	BraERF-181	Bo8g049450.1	BolERF-183			Potri.019G102200.1	PtrERF-171
BnaA10g19960D	BnaAERF-186	Bra016763	BraERF-182	Bo8g049470.1	BolERF-184			Potri.019G131300.1	PtrERF-172
BnaA10g20950D	BnaAERF-187	Bra036552	BraERF-183	Bo8g050740.1	BolERF-185			Potri.T050600.1	PtrERF-173
BnaA10g21280D	BnaAERF-188	Bra036543	BraERF-184	Bo8g050800.1	BolERF-186			Potri.T081300.1	PtrAP2-031-R1
BnaA10g21750D	BnaAAP2-027	Bra036536	BraERF-185	Bo8g051400.1	BolERF-187			Potri.T081300.1	PtrAP2-031-R2
BnaA10g23760D	BnaAERF-189	Bra035919	BraERF-186	Bo8g053000.1	BolERF-188
BnaA10g25000D	BnaAERF-190	Bra037794	BraERF-187	Bo8g054130.1	BolERF-189
BnaAnng01320D	BnaAERF-191	Bra037124	BraERF-188	Bo8g064940.1	BolERF-190
BnaAnng03730D	BnaAERF-192	Bra027736	BraERF-189	Bo8g066410.1	BolERF-191
BnaAnng06420D	BnaAERF-193	Bra027697	BraERF-190	Bo8g068370.1	BolERF-192
BnaAnng06940D	BnaAERF-194	Bra027616	BraERF-191	Bo8g071150.1	BolERF-193
BnaAnng07060D	BnaAERF-195	Bra027614	BraERF-192	Bo8g071630.1	BolERF-194
BnaAnng09170D	BnaAERF-196	Bra027612	BraERF-193	Bo8g079660.1	BolERF-195
BnaAnng09570D	BnaAERF-197	Bra027447	BraERF-194	Bo8g083590.1	BolAP2-026-R1
BnaAnng12120D	BnaAERF-198	Bra027493	BraERF-195	Bo8g083590.1	BolAP2-026-R2
BnaAnng13220D	BnaAERF-199	Bra017495	BraERF-196	Bo8g087280.1	BolAP2-027
BnaAnng13660D	BnaAERF-200	Bra017493	BraERF-197	Bo8g092010.1	BolERF-196
BnaAnng20260D	BnaAERF-201	Bra028009	BraERF-198	Bo8g095240.1	BolERF-197
BnaAnng20420D	BnaAERF-202	Bra032901	BraERF-199	Bo8g096140.1	BolERF-198
BnaAnng21280D	BnaAERF-203	Bra032900	BraERF-200	Bo8g102130.1	BolERF-199
BnaAnng23490D	BnaAERF-204	Bra032898	BraERF-201	Bo8g102870.1	BolERF-200
BnaAnng26790D	BnaAERF-205	Bra024743	BraERF-202	Bo8g106100.1	BolERF-201
BnaAnng28960D	BnaAERF-206	Bra024735	BraRAV-010	Bo8g107500.1	BolRAV-007
BnaAnng29660D	BnaAERF-207	Bra024539	BraERF-203	Bo8g107780.1	BolERF-202
BnaAnng29870D	BnaAERF-208	Bra031371	BraERF-204	Bo8g107890.1	BolERF-203
BnaAnng34260D	BnaAERF-209	Bra036022	BraERF-205	Bo8g108050.1	BolERF-204
BnaAnng34830D	BnaAERF-210	Bra036061	BraERF-206	Bo8g114710.1	BolERF-205
BnaAnng35170D	BnaAERF-211	Bra007066	BraAP2-026-R1	Bo8g115580.1	BolERF-206
BnaAnng36290D	BnaAERF-212	Bra007066	BraAP2-026-R2	Bo8g117810.1	BolERF-207
BnaAnng36370D	BnaAERF-213	Bra007123	BraAP2-027	Bo8g118250.1	BolERF-208
BnaAnng37390D	BnaAERF-214	Bra007341	BraERF-207	Bo9g001020.1	BolERF-209
BnaAnng37500D	BnaAERF-215	Bra007539	BraERF-208	Bo9g011210.1	BolERF-210
BnaAnng40110D	BnaAAP2-028	Bra031146	BraERF-209	Bo9g011380.1	BolERF-211
BnaAnng40580D	BnaARAV-010	Bra031069	BraERF-210	Bo9g011440.1	BolERF-212
BnaAnng40920D	BnaAERF-216	Bra026770	BraERF-211	Bo9g014660.1	BolERF-213
BnaAnng41450D	BnaAERF-217	Bra026917	BraRAV-011	Bo9g018330.1	BolERF-214
BnaC01g40920D	BnaCERF-001	Bra026942	BraERF-212	Bo9g020380.1	BolERF-215
BnaC01g00660D	BnaCERF-002	Bra026949	BraERF-213	Bo9g028820.1	BolERF-216
BnaC01g01290D	BnaCAP2-001-R1	Bra026963	BraERF-214	Bo9g030900.1	BolERF-217
BnaC01g01290D	BnaCAP2-001-R2	Bra032433	BraERF-215	Bo9g036590.1	BolERF-218
BnaC01g01700D	BnaCERF-003	Bra032512	BraERF-216	Bo9g059180.1	BolERF-219
BnaC01g01710D	BnaCAP2-002-R1	Bra032630	BraERF-217	Bo9g069400.1	BolERF-220
BnaC01g01710D	BnaCAP2-002-R2	Bra032665	BraERF-218	Bo9g069410.1	BolERF-221
BnaC01g03990D	BnaCERF-004	Bra015478	BraERF-219	Bo9g100030.1	BolERF-222
BnaC01g05620D	BnaCERF-005	Bra015310	BraERF-220	Bo9g104770.1	BolERF-223
BnaC01g07340D	BnaCERF-006	Bra015266	BraERF-221	Bo9g104780.1	BolERF-224
BnaC01g10080D	BnaCERF-007	Bra033274	BraERF-222	Bo9g111050.1	BolERF-225
BnaC01g10100D	BnaCERF-008	Bra035732	BraERF-223	Bo9g141100.1	BolAP2-028
BnaC01g15610D	BnaCERF-009	Bra028290	BraERF-224	Bo9g149820.1	BolERF-226
BnaC01g20660D	BnaCERF-010	Bra028291	BraERF-225	Bo9g152440.1	BolERF-227
BnaC01g31050D	BnaCERF-011	Bra003068	BraERF-226	Bo9g154770.1	BolERF-228
BnaC01g35070D	BnaCERF-012	Bra002510	BraAP2-028	Bo9g155940.1	BolERF-229
BnaC01g36330D	BnaCERF-013	Bra002377	BraERF-227	Bo9g160240.1	BolAP2-029-R1
BnaC02g44180D	BnaCAP2-003-R1	Bra002262	BraERF-228	Bo9g160240.1	BolAP2-029-R2
BnaC02g44180D	BnaCAP2-003-R2	Bra002168	BraERF-229	Bo9g160260.1	BolAP2-030
BnaC02g00280D	BnaCAP2-004-R1	Bra002159	BraERF-230	Bo9g166320.1	BolERF-230
BnaC02g00280D	BnaCAP2-004-R2	Bra008793	BraERF-231	Bo9g167820.1	BolERF-231
BnaC02g01530D	BnaCERF-014	Bra008835	BraERF-232	Bo9g170060.1	BolERF-232
BnaC02g01680D	BnaCERF-015	Bra008952	BraERF-233	Bo9g171490.1	BolERF-233
BnaC02g03940D	BnaCERF-016	Bra008985	BraERF-234	Bo9g171990.1	BolAP2-031-R1
BnaC02g04660D	BnaCERF-017	Bra009026	BraAP2-029-R1	Bo9g171990.1	BolAP2-031-R2
BnaC02g05060D	BnaCERF-018	Bra009026	BraAP2-029-R2	Bo9g175390.1	BolERF-234
BnaC02g08060D	BnaCERF-019	Bra009272	BraERF-235	Bo9g175610.1	BolERF-235
BnaC02g08170D	BnaCERF-020	Bra009250	BraERF-236	Bo9g177130.1	BolERF-236
BnaC02g48800D	BnaCERF-021	Bra009112	BraERF-237	Bo00615s260.1	BolERF-237
BnaC02g09020D	BnaCERF-022	Bra036016	BraERF-238	Bo00790s010.1	BolERF-238
BnaC02g11520D	BnaCAP2-005-R1	Bra040309	BraERF-239	Bo01335s010.1	BolERF-239
BnaC02g11520D	BnaCAP2-005-R2	Bra040381	BraERF-240	Bo04101s010.1	BolERF-240
BnaC02g14430D	BnaCERF-023			Bo11579s010.1	BolSoloist-002
BnaC02g18650D	BnaCRAV-001			Bo14558s010.1	BolERF-241
BnaC02g20580D	BnaCERF-024
BnaC02g21480D	BnaCAP2-006-R1
BnaC02g21480D	BnaCAP2-006-R2
BnaC02g22960D	BnaCERF-025
BnaC02g24390D	BnaCERF-026
BnaC02g24770D	BnaCERF-027
BnaC02g30930D	BnaCERF-028
BnaC02g35650D	BnaCRAV-002
BnaC02g35790D	BnaCERF-029
BnaC02g40810D	BnaCERF-030
BnaC02g43290D	BnaCERF-031
BnaC02g43540D	BnaCERF-032
BnaC03g71900D	BnaCERF-033
BnaC03g72510D	BnaCERF-034
BnaC03g05820D	BnaCERF-035
BnaC03g06100D	BnaCERF-036
BnaC03g09040D	BnaCERF-037
BnaC03g09100D	BnaCERF-038
BnaC03g09750D	BnaCERF-039
BnaC03g77730D	BnaCRAV-003
BnaC03g14960D	BnaCERF-040
BnaC03g15720D	BnaCERF-041
BnaC03g17400D	BnaCERF-042
BnaC03g19550D	BnaCERF-043
BnaC03g20180D	BnaCERF-044
BnaC03g23470D	BnaCAP2-007
BnaC03g25050D	BnaCERF-045
BnaC03g25680D	BnaCERF-046
BnaC03g26480D	BnaCAP2-008
BnaC03g29310D	BnaCERF-047
BnaC03g31040D	BnaCAP2-009-R1
BnaC03g31040D	BnaCAP2-009-R2
BnaC03g38390D	BnaCERF-048
BnaC03g39000D	BnaCERF-049
BnaC03g41530D	BnaCERF-050
BnaC03g48820D	BnaCAP2-010-R1
BnaC03g48820D	BnaCAP2-010-R2
BnaC03g49170D	BnaCERF-051
BnaC03g49530D	BnaCERF-052
BnaC03g58300D	BnaCERF-053
BnaC03g58550D	BnaCERF-054
BnaC03g60650D	BnaCERF-055
BnaC03g61270D	BnaCAP2-011-R1
BnaC03g61270D	BnaCAP2-011-R2
BnaC03g66140D	BnaCERF-056
BnaC03g66900D	BnaCERF-057
BnaC03g69420D	BnaCERF-058
BnaC04g53270D	BnaCERF-059
BnaC04g01080D	BnaCERF-060
BnaC04g53380D	BnaCERF-061
BnaC04g02040D	BnaCAP2-012
BnaC04g03870D	BnaCERF-062
BnaC04g55440D	BnaCERF-063
BnaC04g55700D	BnaCERF-064
BnaC04g08850D	BnaCERF-065
BnaC04g09380D	BnaCERF-066
BnaC04g13510D	BnaCERF-067
BnaC04g15640D	BnaCAP2-013-R1
BnaC04g15640D	BnaCAP2-013-R2
BnaC04g25670D	BnaCERF-068
BnaC04g34610D	BnaCERF-069
BnaC04g35800D	BnaCERF-070
BnaC04g37670D	BnaCERF-071
BnaC04g37680D	BnaCERF-072
BnaC04g38070D	BnaCERF-073
BnaC04g42060D	BnaCERF-074
BnaC04g44080D	BnaCERF-075
BnaC04g44720D	BnaCERF-076
BnaC04g47060D	BnaCERF-077
BnaC04g49870D	BnaCERF-078
BnaC04g50030D	BnaCERF-079
BnaC04g51210D	BnaCERF-080
BnaC05g00680D	BnaCERF-081
BnaC05g02080D	BnaCERF-082
BnaC05g02480D	BnaCERF-083
BnaC05g04210D	BnaCERF-084
BnaC05g51390D	BnaCRAV-004
BnaC05g09160D	BnaCERF-085
BnaC05g11660D	BnaCERF-086
BnaC05g12270D	BnaCAP2-014-R1
BnaC05g12270D	BnaCAP2-014-R2
BnaC05g17200D	BnaCERF-087
BnaC05g17550D	BnaCERF-088
BnaC05g18050D	BnaCERF-089
BnaC05g20560D	BnaCRAV-005
BnaC05g20650D	BnaCERF-090
BnaC05g21820D	BnaCERF-091
BnaC05g27100D	BnaCAP2-015-R1
BnaC05g27100D	BnaCAP2-015-R2
BnaC05g27390D	BnaCERF-092
BnaC05g31430D	BnaCAP2-016-R1
BnaC05g31430D	BnaCAP2-016-R2
BnaC05g31720D	BnaCERF-093
BnaC05g36570D	BnaCERF-094
BnaC05g37110D	BnaCERF-095
BnaC05g38410D	BnaCERF-096
BnaC05g39400D	BnaCERF-097
BnaC05g42130D	BnaCERF-098
BnaC06g40770D	BnaCAP2-017
BnaC06g41440D	BnaCERF-099
BnaC06g00880D	BnaCERF-100
BnaC06g42850D	BnaCERF-101
BnaC06g43980D	BnaCERF-102
BnaC06g03860D	BnaCERF-103
BnaC06g07710D	BnaCERF-104
BnaC06g10050D	BnaCERF-105
BnaC06g15540D	BnaCAP2-018
BnaC06g17770D	BnaCERF-106
BnaC06g20590D	BnaCERF-107
BnaC06g21120D	BnaCERF-108
BnaC06g22710D	BnaCERF-109
BnaC06g24360D	BnaCERF-110
BnaC06g25810D	BnaCERF-111
BnaC06g30140D	BnaCERF-112
BnaC06g32560D	BnaCERF-113
BnaC06g32600D	BnaCERF-114
BnaC06g33570D	BnaCERF-115
BnaC06g35730D	BnaCERF-116
BnaC06g37920D	BnaCERF-117
BnaC06g38250D	BnaCERF-118
BnaC06g38580D	BnaCERF-119
BnaC06g40040D	BnaCAP2-019-R1
BnaC06g40040D	BnaCAP2-019-R2
BnaC07g50590D	BnaCERF-120
BnaC07g08350D	BnaCERF-121
BnaC07g08360D	BnaCERF-122
BnaC07g10480D	BnaCERF-123
BnaC07g10670D	BnaCERF-124
BnaC07g11010D	BnaCERF-125
BnaC07g13400D	BnaCERF-126
BnaC07g13470D	BnaCERF-127
BnaC07g14220D	BnaCERF-128
BnaC07g16160D	BnaCERF-129
BnaC07g16190D	BnaCAP2-020-R1
BnaC07g16190D	BnaCAP2-020-R2
BnaC07g20040D	BnaCERF-130
BnaC07g20090D	BnaCERF-131
BnaC07g22870D	BnaCRAV-006
BnaC07g23080D	BnaCERF-132
BnaC07g29050D	BnaCERF-133
BnaC07g29370D	BnaCERF-134
BnaC07g31340D	BnaCERF-135
BnaC07g31350D	BnaCERF-136
BnaC07g33940D	BnaCERF-137
BnaC07g38490D	BnaCERF-138
BnaC07g39680D	BnaCERF-139
BnaC07g40560D	BnaCERF-140
BnaC07g41100D	BnaCERF-141
BnaC07g43950D	BnaCERF-142
BnaC07g45030D	BnaCERF-143
BnaC07g46770D	BnaCAP2-021-R1
BnaC07g46770D	BnaCAP2-021-R2
BnaC07g46940D	BnaCERF-144
BnaC08g04820D	BnaCERF-145
BnaC08g06130D	BnaCERF-146
BnaC08g07150D	BnaCERF-147
BnaC08g08930D	BnaCSoloist-001
BnaC08g08940D	BnaCSoloist-002
BnaC08g12290D	BnaCERF-148
BnaC08g12710D	BnaCERF-149
BnaC08g12880D	BnaCERF-150
BnaC08g15650D	BnaCERF-151
BnaC08g16630D	BnaCERF-152
BnaC08g18660D	BnaCERF-153
BnaC08g20020D	BnaCERF-154
BnaC08g21640D	BnaCERF-155
BnaC08g25150D	BnaCAP2-022-R1
BnaC08g25150D	BnaCAP2-022-R2
BnaC08g25840D	BnaCAP2-023
BnaC08g28620D	BnaCERF-156
BnaC08g30700D	BnaCERF-157
BnaC08g31500D	BnaCERF-158
BnaC08g36140D	BnaCERF-159
BnaC08g36830D	BnaCERF-160
BnaC08g40750D	BnaCERF-161
BnaC08g40860D	BnaCERF-162
BnaC08g41070D	BnaCERF-163
BnaC08g43940D	BnaCERF-164
BnaC08g44670D	BnaCERF-165
BnaC09g50850D	BnaCERF-166
BnaC09g51170D	BnaCERF-167
BnaC09g04040D	BnaCERF-168
BnaC09g04110D	BnaCERF-169
BnaC09g05370D	BnaCERF-170
BnaC09g06610D	BnaCERF-171
BnaC09g07480D	BnaCERF-172
BnaC09g11080D	BnaCERF-173
BnaC09g12830D	BnaCERF-174
BnaC09g17590D	BnaCERF-175
BnaC09g20090D	BnaCERF-176
BnaC09g20100D	BnaCERF-177
BnaC09g27360D	BnaCERF-178
BnaC09g28190D	BnaCERF-179
BnaC09g28200D	BnaCERF-180
BnaC09g28540D	BnaCERF-181
BnaC09g35430D	BnaCAP2-024
BnaC09g37870D	BnaCERF-182
BnaC09g39250D	BnaCERF-183
BnaC09g39350D	BnaCERF-184
BnaC09g40510D	BnaCAP2-025
BnaC09g43740D	BnaCERF-185
BnaC09g45000D	BnaCERF-186
BnaC09g46030D	BnaCAP2-026
BnaC09g48530D	BnaCERF-187
BnaC09g49920D	BnaCERF-188
BnaCnng04580D	BnaCRAV-007
BnaCnng04890D	BnaCERF-189
BnaCnng05070D	BnaCERF-190
BnaCnng05080D	BnaCERF-191
BnaCnng05370D	BnaCERF-192
BnaCnng07330D	BnaCERF-193
BnaCnng07950D	BnaCERF-194
BnaCnng08620D	BnaCERF-195
BnaCnng09130D	BnaCERF-196
BnaCnng17120D	BnaCERF-197
BnaCnng24520D	BnaCERF-198
BnaCnng27470D	BnaCERF-199
BnaCnng27900D	BnaCERF-200
BnaCnng31550D	BnaCERF-201
BnaCnng33070D	BnaCRAV-008
BnaCnng36390D	BnaCERF-202
BnaCnng37790D	BnaCRAV-009
BnaCnng38100D	BnaCERF-203
BnaCnng39660D	BnaCERF-204
BnaCnng39690D	BnaCAP2-027-R1
BnaCnng39690D	BnaCAP2-027-R2
BnaCnng47540D	BnaCERF-205
BnaCnng48950D	BnaCERF-206
BnaCnng57070D	BnaCERF-207
BnaCnng59450D	BnaCERF-208
BnaCnng60480D	BnaCAP2-028
BnaCnng60520D	BnaCERF-209
BnaCnng63180D	BnaCERF-210
BnaCnng67070D	BnaCERF-211
BnaCnng69090D	BnaCERF-212
BnaCnng69830D	BnaCERF-213
BnaCnng71740D	BnaCAP2-029
BnaCnng73120D	BnaCERF-214
BnaCnng73930D	BnaCAP2-030
BnaCnng75020D	BnaCERF-215
BnaCnng77210D	BnaCERF-216
BnaCnng78540D	BnaCERF-217
BnaUnng01150D	BnaSERF-001

## Sheet: Table S2
Table S2 The classiﬁcation of the AP2/ERF superfamily genes in B. napus according to the nomenclature of A. thaliana.
I	II	III	IV	V	VI	VII	VIII	IX	X	X-L	VI-L	AP2	RAV	Soloist
BnaAERF-031	BnaAERF-002	BnaCERF-016	BnaAERF-090	BnaAERF-099	BnaAERF-062	BnaAERF-014	BnaAERF-107	BnaAERF-093	BnaAERF-022	BnaAERF-061	BnaAERF-120	BnaAAP2-004	BnaARAV-002	BnaCSoloist-001
BnaCERF-027	BnaCERF-003	BnaCERF-181	BnaCERF-098	BnaCERF-134	BnaCERF-141	BnaCERF-012	BnaCERF-211	BnaCERF-131	BnaCERF-017	BnaCERF-140	BnaCERF-111	BnaCAP2-004	BnaCRAV-002	BnaCSoloist-002
BnaAERF-114	BnaAERF-066	BnaAERF-021	BnaAERF-052	BnaAERF-150	BnaAERF-138	BnaAERF-086	BnaAERF-141	BnaAERF-159	BnaAERF-042	BnaAERF-139	BnaAERF-121	BnaAAP2-027	BnaARAV-006	BnaASoloist-001
BnaCERF-107	BnaCERF-204	BnaAERF-187	BnaAERF-017	BnaCERF-168	BnaCERF-149	BnaCERF-094	BnaCERF-210	BnaCERF-177	BnaCERF-035	BnaCERF-148	BnaCERF-112	BnaCAP2-026	BnaCRAV-006
BnaAERF-127	BnaAERF-071	BnaCERF-186	BnaAERF-204	BnaAERF-188	BnaAERF-213	BnaAERF-055	BnaAERF-162	BnaAERF-132	BnaAERF-186	BnaAERF-073	BnaAERF-027	BnaAAP2-009	BnaARAV-005
BnaCERF-119	BnaCERF-070	BnaAERF-100	BnaAERF-039	BnaCERF-208	BnaCERF-214	BnaCERF-199	BnaAERF-161	BnaAERF-001	BnaCERF-185	BnaAERF-072	BnaAERF-201	BnaAAP2-017	BnaCRAV-009
BnaAERF-166	BnaAERF-192	BnaCERF-133	BnaAERF-191	BnaAERF-147	BnaAERF-046	BnaAERF-053	BnaCERF-213	BnaCERF-007	BnaCERF-198	BnaCERF-071	BnaAERF-164	BnaCAP2-010	BnaARAV-010
BnaCERF-088	BnaCERF-155	BnaAERF-149	BnaAERF-190	BnaCERF-152	BnaCERF-040	BnaCERF-048	BnaAERF-092	BnaAERF-181	BnaAERF-200	BnaCERF-072	BnaCERF-090	BnaCAP2-030	BnaCRAV-008
BnaAERF-197	BnaAERF-112	BnaCERF-166	BnaCERF-188	BnaCERF-207	BnaCERF-203	BnaAERF-016	BnaCERF-103	BnaCERF-178	BnaCERF-015		BnaAERF-035	BnaAAP2-005	BnaARAV-001
BnaCERF-092	BnaCERF-129	BnaAERF-074	BnaAERF-068	BnaAERF-094	BnaAERF-025	BnaAERF-202	BnaCERF-050	BnaAERF-058	BnaAERF-041		BnaCERF-029	BnaCAP2-003	BnaCRAV-001
BnaAERF-070	BnaAERF-153	BnaCERF-073	BnaCERF-077	BnaCERF-086	BnaCERF-023	BnaAERF-089	BnaAERF-056	BnaCERF-136	BnaAERF-189		BnaAERF-101	BnaAAP2-025	BnaARAV-008
BnaCERF-069	BnaCERF-172	BnaAERF-135	BnaCERF-215	BnaAERF-151	BnaAERF-079	BnaCERF-097	BnaAERF-085	BnaAERF-194	BnaCERF-187		BnaCERF-132	BnaCAP2-025	BnaCRAV-007
BnaAERF-067	BnaAERF-131	BnaCERF-057	BnaAERF-199	BnaCERF-169	BnaCERF-060	BnaAERF-078	BnaCERF-093	BnaCERF-021	BnaAERF-075			BnaAAP2-015	BnaARAV-009
BnaAERF-140	BnaCERF-145	BnaAERF-004	BnaCERF-061	BnaAERF-036	BnaCERF-046	BnaCERF-080	BnaAERF-054	BnaCERF-068	BnaCERF-075			BnaCAP2-016	BnaCRAV-005
BnaCERF-055	BnaAERF-122	BnaCERF-005	BnaAERF-019	BnaCERF-030	BnaAERF-104	BnaAERF-117	BnaCERF-049	BnaAERF-057	BnaAERF-082			BnaAAP2-003	BnaARAV-003
BnaCERF-144	BnaCERF-114	BnaAERF-064	BnaCERF-019	BnaAERF-098	BnaCERF-101	BnaCERF-110	BnaAERF-088	BnaCERF-135	BnaCERF-192			BnaCAP2-028	BnaCRAV-004
BnaAERF-005	BnaAERF-028	BnaCERF-142	BnaAERF-185	BnaCERF-205	BnaAERF-169	BnaAERF-123	BnaCERF-096	BnaAERF-152	BnaCERF-171			BnaAAP2-028	BnaARAV-004
BnaCERF-002	BnaAERF-110	BnaCERF-108	BnaCERF-184	BnaAERF-024	BnaCERF-158	BnaCERF-115	BnaAERF-015	BnaCERF-170	BnaAERF-037			BnaCAP2-017	BnaARAV-007
BnaAERF-096	BnaCERF-127	BnaAERF-125	BnaCERF-037	BnaCERF-022	BnaAERF-008		BnaCERF-013	BnaCERF-014	BnaCERF-031			BnaAAP2-014	BnaCRAV-003
BnaAERF-038	BnaAERF-165	BnaCERF-117	BnaAERF-196	BnaAERF-045	BnaCERF-009		BnaAERF-091	BnaAERF-193	BnaAERF-095			BnaCAP2-015
BnaCERF-032	BnaCERF-089	BnaAERF-048	BnaCERF-102	BnaCERF-039	BnaAERF-060		BnaCERF-099	BnaAERF-179	BnaCERF-052			BnaAAP2-007
BnaAERF-097	BnaAERF-176	BnaCERF-043	BnaAERF-030	BnaAERF-184	BnaCERF-138		BnaAERF-084	BnaCERF-202	BnaAERF-003			BnaCAP2-005
BnaCERF-051	BnaCERF-100	BnaAERF-217	BnaCERF-026	BnaCERF-182	BnaAERF-051		BnaCERF-105	BnaAERF-012	BnaCERF-004			BnaCAP2-021
BnaCERF-064	BnaAERF-126	BnaCERF-076	BnaAERF-115		BnaCERF-047		BnaAERF-128	BnaCERF-011	BnaAERF-065			BnaAAP2-002
BnaAERF-156	BnaCERF-118	BnaAERF-215	BnaCERF-212		BnaAERF-020		BnaCERF-058	BnaAERF-105	BnaCERF-143			BnaCAP2-001
BnaAERF-214	BnaAERF-208	BnaCERF-066	BnaCERF-193		BnaCERF-024		BnaAERF-033	BnaCERF-121	BnaAERF-134			BnaAAP2-022
BnaCERF-173	BnaCERF-154	BnaAERF-010	BnaAERF-069		BnaAERF-119		BnaCERF-028	BnaAERF-076	BnaCERF-056			BnaCAP2-011
BnaAERF-207	BnaAERF-111	BnaCERF-216	BnaCERF-063		BnaCERF-197		BnaAERF-178	BnaCERF-078				BnaCAP2-009
BnaCERF-159	BnaCERF-128	BnaAERF-059	BnaAERF-167		BnaAERF-145		BnaCERF-082	BnaAERF-080				BnaAAP2-008
BnaAERF-063	BnaAERF-206	BnaCERF-137	BnaCERF-156		BnaCERF-146		BnaAERF-108	BnaCERF-059				BnaCAP2-006
BnaCERF-120	BnaCERF-087	BnaAERF-113	BnaCERF-200		BnaAERF-211		BnaCERF-123	BnaCERF-196				BnaAAP2-010
BnaAERF-009	BnaAERF-006	BnaCERF-106	BnaAERF-049		BnaCERF-126		BnaAERF-142	BnaAERF-133				BnaCAP2-007
BnaCERF-010	BnaCERF-006	BnaAERF-168	BnaCERF-034				BnaCERF-054	BnaCERF-191				BnaAAP2-013
BnaAERF-137	BnaAERF-136	BnaCERF-157					BnaAERF-163	BnaAERF-203				BnaCAP2-012
BnaCERF-150	BnaAERF-116	BnaAERF-081					BnaCERF-091	BnaCERF-008				BnaAAP2-024
	BnaCERF-109	BnaCERF-062					BnaAERF-032	BnaAERF-034				BnaCAP2-022
	BnaAERF-124	BnaAERF-050					BnaCERF-025	BnaCERF-209				BnaAAP2-020
	BnaCERF-116	BnaCERF-045					BnaAERF-171	BnaAERF-102				BnaAAP2-016
	BnaAERF-146	BnaAERF-077					BnaCERF-161	BnaCERF-130				BnaCAP2-014
	BnaCERF-153	BnaCERF-079					BnaCERF-085	BnaAERF-195				BnaAAP2-021
	BnaAERF-170	BnaAERF-087					BnaAERF-103	BnaCERF-176				BnaCAP2-019
	BnaCERF-160	BnaCERF-095					BnaCERF-125	BnaAERF-106				BnaAAP2-012
		BnaAERF-160					BnaAERF-144	BnaCERF-122				BnaCAP2-027
		BnaCERF-104					BnaCERF-189	BnaAERF-158				BnaCAP2-002
		BnaCERF-147					BnaAERF-018	BnaCERF-175				BnaAAP2-001
		BnaCERF-113					BnaCERF-020	BnaAERF-175				BnaCAP2-029
		BnaAERF-029					BnaAERF-205	BnaCERF-083				BnaAAP2-018
		BnaCERF-206					BnaCERF-183	BnaAERF-198				BnaCAP2-020
		BnaAERF-118					BnaAERF-044	BnaCERF-164				BnaAAP2-011
		BnaCERF-194					BnaCERF-038	BnaAERF-007				BnaCAP2-008
		BnaCERF-195					BnaAERF-109	BnaCERF-001				BnaAAP2-019
		BnaAERF-177					BnaCERF-124	BnaAERF-011				BnaCAP2-013
		BnaCERF-081					BnaAERF-143	BnaAERF-174				BnaAAP2-026
		BnaAERF-155					BnaCERF-053	BnaCERF-165				BnaCAP2-024
		BnaCERF-167					BnaAERF-043	BnaAERF-180				BnaAAP2-006
		BnaAERF-157					BnaCERF-036	BnaCERF-084				BnaCAP2-018
		BnaCERF-174					BnaCERF-217	BnaAERF-083				BnaAAP2-023
		BnaAERF-148					BnaAERF-023	BnaCERF-067				BnaCAP2-023
		BnaAERF-026					BnaCERF-018	BnaCERF-074
		BnaCERF-041					BnaAERF-013	BnaAERF-216
		BnaAERF-182					BnaCERF-190	BnaCERF-042
		BnaCERF-180					BnaAERF-172
		BnaAERF-040					BnaCERF-162
		BnaCERF-044
		BnaAERF-210
		BnaCERF-065
		BnaAERF-173
		BnaCERF-163
		BnaCERF-201
		BnaAERF-212
		BnaCERF-151
		BnaAERF-154
		BnaAERF-183
		BnaCERF-179
		BnaAERF-129
		BnaAERF-130
		BnaSERF-001
		BnaAERF-047
		BnaCERF-033
		BnaAERF-209
		BnaCERF-139

## Sheet: Table S3
Table S3 The physical cluster genes in the AA- and CC-subgenome.
Gene ID	AP2/ERF	Gene start	Gene end	Chromosome	Subgenome
BnaA01g23970D	BnaAERF-013	16436409	16436891	A01	AA
BnaA01g23960D	BnaAERF-012	16430394	16430810	A01	AA
BnaA01g23940D	BnaAERF-011	16404655	16405287	A01	AA
BnaA01g06090D	BnaAERF-006	2819956	2822857	A01	AA
BnaA01g05760D	BnaAERF-005	2694259	2695412	A01	AA
BnaA01g00710D	BnaAERF-002	396407	397000	A01	AA
BnaA01g34910D	BnaAERF-001	211119	212106	A01	AA
BnaA01g00290D	BnaAAP2-002	147063	149809	A01	AA
BnaA01g34730D	BnaAAP2-001	91516	92811	A01	AA
BnaA02g34570D	BnaAERF-038	24621276	24622112	A02	AA
BnaA02g34370D	BnaAERF-037	24525957	24528083	A02	AA
BnaA02g27680D	BnaAERF-035	20444917	20446231	A02	AA
BnaA02g27630D	BnaARAV-002	20406412	20407386	A02	AA
BnaA02g15420D	BnaAERF-029	8933445	8933993	A02	AA
BnaA02g15410D	BnaAERF-028	8921913	8922356	A02	AA
BnaA02g14040D	BnaARAV-001	7870105	7871157	A02	AA
BnaA02g13950D	BnaAERF-027	7767126	7768335	A02	AA
BnaA02g01920D	BnaAERF-023	872792	874514	A02	AA
BnaA02g01570D	BnaAERF-022	737061	739044	A02	AA
BnaA02g01080D	BnaAERF-021	435345	436094	A02	AA
BnaA02g35550D	BnaAERF-020	356250	357083	A02	AA
BnaA02g00560D	BnaAAP2-004	214038	217822	A02	AA
BnaA02g35180D	BnaAERF-019	94351	95220	A02	AA
BnaA02g35090D	BnaAERF-018	60528	61526	A02	AA
BnaA03g53850D	BnaAERF-066	28404566	28405220	A03	AA
BnaA03g53830D	BnaAAP2-012	28390679	28393341	A03	AA
BnaA03g49050D	BnaAERF-063	25245467	25246252	A03	AA
BnaA03g48910D	BnaAERF-062	25137422	25138399	A03	AA
BnaA03g40380D	BnaAERF-058	20185100	20185975	A03	AA
BnaA03g40370D	BnaAERF-057	20181557	20182510	A03	AA
BnaA03g04570D	BnaAERF-043	2133660	2134298	A03	AA
BnaA03g04290D	BnaAERF-042	2006247	2008955	A03	AA
BnaA04g25970D	BnaAERF-077	18534037	18534870	A04	AA
BnaA04g25900D	BnaAERF-076	18489221	18489919	A04	AA
BnaA04g15130D	BnaAERF-074	12620146	12620757	A04	AA
BnaA04g14840D	BnaAERF-073	12453818	12454207	A04	AA
BnaA04g14830D	BnaAERF-072	12445461	12445850	A04	AA
BnaA05g23420D	BnaAERF-087	17736129	17736851	A05	AA
BnaA05g23130D	BnaAERF-086	17546940	17548011	A05	AA
BnaA05g04450D	BnaAERF-081	2385693	2386595	A05	AA
BnaA05g04380D	BnaAERF-080	2358750	2359448	A05	AA
BnaA06g33420D	BnaARAV-006	22117657	22121140	A06	AA
BnaA06g33270D	BnaAERF-101	22013904	22015179	A06	AA
BnaA06g27900D	BnaAERF-100	19187207	19188258	A06	AA
BnaA06g27670D	BnaAERF-099	19041958	19043596	A06	AA
BnaA06g27540D	BnaAERF-098	18909953	18910738	A06	AA
BnaA06g24080D	BnaAERF-097	16639079	16639927	A06	AA
BnaA06g24070D	BnaAERF-096	16620686	16621355	A06	AA
BnaA06g23710D	BnaAERF-095	16462716	16465107	A06	AA
BnaA06g02670D	BnaAERF-092	1594122	1594813	A06	AA
BnaA06g02510D	BnaARAV-004	1438200	1439216	A06	AA
BnaA07g33930D	BnaAERF-127	23181548	23183348	A07	AA
BnaA07g33640D	BnaAERF-126	23028805	23029524	A07	AA
BnaA07g33380D	BnaAERF-125	22907999	22908736	A07	AA
BnaA07g23650D	BnaAERF-119	17743299	17743947	A07	AA
BnaA07g23500D	BnaAERF-118	17687652	17688182	A07	AA
BnaA07g21980D	BnaAERF-116	16905115	16905799	A07	AA
BnaA07g21680D	BnaAERF-115	16753833	16754447	A07	AA
BnaA07g12050D	BnaAAP2-018	11102251	11104689	A07	AA
BnaA07g12040D	BnaAERF-112	11090391	11091413	A07	AA
BnaA07g08610D	BnaAERF-109	8677863	8678582	A07	AA
BnaA07g08450D	BnaAERF-108	8557969	8558505	A07	AA
BnaA07g08440D	BnaAERF-107	8554151	8554862	A07	AA
BnaA07g06760D	BnaAERF-106	7063699	7064115	A07	AA
BnaA07g06750D	BnaAERF-105	7061870	7062289	A07	AA
BnaA08g19490D	BnaARAV-008	14982814	14984155	A08	AA
BnaA08g19170D	BnaAERF-144	14785927	14786826	A08	AA
BnaA08g18580D	BnaAERF-143	14493361	14494065	A08	AA
BnaA08g18390D	BnaAERF-142	14409261	14409815	A08	AA
BnaA08g18380D	BnaAERF-141	14403501	14404076	A08	AA
BnaA08g13940D	BnaAERF-138	11929169	11930155	A08	AA
BnaA08g13860D	BnaAERF-137	11899914	11900944	A08	AA
BnaA08g08310D	BnaAERF-133	8180219	8180761	A08	AA
BnaA08g08300D	BnaAERF-132	8171743	8172627	A08	AA
BnaA08g30950D	BnaAERF-130	1781546	1782549	A08	AA
BnaA08g30910D	BnaAERF-129	1768075	1768896	A08	AA
BnaA08g02030D	BnaARAV-007	1583593	1584612	A08	AA
BnaA09g47030D	BnaAERF-173	31755875	31756686	A09	AA
BnaA09g46790D	BnaAERF-172	31684630	31685313	A09	AA
BnaA09g46720D	BnaAERF-171	31659444	31660328	A09	AA
BnaA09g28670D	BnaARAV-009	21598357	21599627	A09	AA
BnaA09g28560D	BnaAERF-164	21482123	21482662	A09	AA
BnaA09g27330D	BnaAERF-163	20468558	20469103	A09	AA
BnaA09g27310D	BnaAERF-162	20448208	20448684	A09	AA
BnaA09g27300D	BnaAERF-161	20444949	20445437	A09	AA
BnaA09g10750D	BnaAERF-155	5507441	5508193	A09	AA
BnaA09g10730D	BnaAERF-154	5496397	5496954	A09	AA
BnaA09g05710D	BnaAERF-152	2794240	2795081	A09	AA
BnaA09g54740D	BnaAAP2-023	2781153	2784379	A09	AA
BnaA09g04650D	BnaAERF-151	2290730	2291577	A09	AA
BnaA09g04580D	BnaAERF-150	2256913	2258361	A09	AA
BnaA09g04470D	BnaAERF-149	2196229	2196882	A09	AA
BnaC00g21750D	BnaAAP2-027	14851691	14856319	A10	AA
BnaC00g21280D	BnaAERF-188	14684064	14685064	A10	AA
BnaC00g20950D	BnaAERF-187	14517760	14518550	A10	AA
BnaC00g07630D	BnaAERF-183	6107797	6108507	A10	AA
BnaC00g07620D	BnaAERF-182	6103808	6104729	A10	AA
BnaC00g04090D	BnaAERF-180	2161992	2162702	A10	AA
BnaC00g30200D	BnaAERF-179	2109018	2110154	A10	AA
BnaC00g29740D	BnaAAP2-025	1896170	1897744	A10	AA
BnaC00g00620D	BnaAERF-177	308649	309390	A10	AA
BnaC00g27820D	BnaAERF-176	68250	68873	A10	AA
BnaC00g27750D	BnaAERF-175	22313	22717	A10	AA
BnaC01g10100D	BnaCERF-008	5941210	5942070	C01	CC
BnaC01g10080D	BnaCERF-007	5933478	5934519	C01	CC
BnaC01g01710D	BnaCAP2-002	872007	874253	C01	CC
BnaC01g01700D	BnaCERF-003	857990	858874	C01	CC
BnaC01g00660D	BnaCERF-002	274619	275755	C01	CC
BnaC01g40920D	BnaCERF-001	167598	171489	C01	CC
BnaC02g43540D	BnaCERF-032	45739639	45740466	C02	CC
BnaC02g43290D	BnaCERF-031	45562584	45564534	C02	CC
BnaC02g09020D	BnaCERF-022	5042788	5043549	C02	CC
BnaC02g48800D	BnaCERF-021	4998070	4998823	C02	CC
BnaC02g08170D	BnaCERF-020	4438151	4439149	C02	CC
BnaC02g08060D	BnaCERF-019	4348123	4348989	C02	CC
BnaC02g05060D	BnaCERF-018	2640413	2642144	C02	CC
BnaC02g04660D	BnaCERF-017	2470838	2472788	C02	CC
BnaC02g01680D	BnaCERF-015	689182	690070	C02	CC
BnaC02g01530D	BnaCERF-014	623807	624491	C02	CC
BnaC02g00280D	BnaCAP2-004	99650	103626	C02	CC
BnaC02g44180D	BnaCAP2-003	43575	46669	C02	CC
BnaC03g58550D	BnaCERF-054	47841308	47841865	C03	CC
BnaC03g58300D	BnaCERF-053	47642957	47643652	C03	CC
BnaC03g09100D	BnaCERF-038	4299222	4300217	C03	CC
BnaC03g09040D	BnaCERF-037	4272657	4273499	C03	CC
BnaC03g06100D	BnaCERF-036	2960833	2961471	C03	CC
BnaC03g05820D	BnaCERF-035	2838368	2840604	C03	CC
BnaC04g50030D	BnaCERF-079	47855966	47856959	C04	CC
BnaC04g49870D	BnaCERF-078	47754602	47755315	C04	CC
BnaC04g37680D	BnaCERF-072	38962892	38963394	C04	CC
BnaC04g37670D	BnaCERF-071	38952054	38952550	C04	CC
BnaC04g55440D	BnaCERF-063	3045793	3046593	C04	CC
BnaC04g03870D	BnaCERF-062	2868063	2868965	C04	CC
BnaC04g53380D	BnaCERF-061	981510	982669	C04	CC
BnaC04g01080D	BnaCERF-060	904940	905783	C04	CC
BnaC04g53270D	BnaCERF-059	855874	856569	C04	CC
BnaC05g20650D	BnaCERF-090	14045421	14046333	C05	CC
BnaC05g20560D	BnaCRAV-005	13975457	13976740	C05	CC
BnaC06g38250D	BnaCERF-118	35894050	35894754	C06	CC
BnaC06g37920D	BnaCERF-117	35721295	35722023	C06	CC
BnaC06g32600D	BnaCERF-114	32726395	32726811	C06	CC
BnaC06g32560D	BnaCERF-113	32715616	32716167	C06	CC
BnaC07g31350D	BnaCERF-136	35474251	35475179	C07	CC
BnaC07g31340D	BnaCERF-135	35472541	35473453	C07	CC
BnaC07g29370D	BnaCERF-134	34150620	34152266	C07	CC
BnaC07g29050D	BnaCERF-133	33975133	33975920	C07	CC
BnaC07g20090D	BnaCERF-131	26833039	26834118	C07	CC
BnaC07g20040D	BnaCERF-130	26798404	26799212	C07	CC
BnaC07g16190D	BnaCAP2-020	22176725	22179170	C07	CC
BnaC07g16160D	BnaCERF-129	22142473	22143284	C07	CC
BnaC07g13470D	BnaCERF-127	19108476	19108931	C07	CC
BnaC07g13400D	BnaCERF-126	19005195	19005662	C07	CC
BnaC07g08360D	BnaCERF-122	13284810	13285226	C07	CC
BnaC07g08350D	BnaCERF-121	13282933	13283349	C07	CC
BnaC08g41070D	BnaCERF-163	35952841	35953642	C08	CC
BnaC08g40860D	BnaCERF-162	35865308	35865991	C08	CC
BnaC08g40750D	BnaCERF-161	35820784	35821662	C08	CC
BnaC08g12880D	BnaCERF-150	17959171	17960209	C08	CC
BnaC08g12710D	BnaCERF-149	17838966	17839952	C08	CC
BnaC08g08940D	BnaCSoloist-002	13541923	13544282	C08	CC
BnaC08g08930D	BnaCSoloist-001	13531079	13531852	C08	CC
BnaC09g39350D	BnaCERF-184	41983213	41984199	C09	CC
BnaC09g39250D	BnaCERF-183	41919869	41920879	C09	CC
BnaC09g28200D	BnaCERF-180	30498633	30499520	C09	CC
BnaC09g28190D	BnaCERF-179	30491719	30492381	C09	CC
BnaC09g20100D	BnaCERF-177	17191504	17192394	C09	CC
BnaC09g20090D	BnaCERF-176	17164110	17164978	C09	CC
BnaC09g04110D	BnaCERF-169	2342437	2343261	C09	CC
BnaC09g04040D	BnaCERF-168	2269462	2273996	C09	CC

## Sheet: Table S4
Table S4 The information of AP2/ERF superfamily genes identified in B. napus.
AP2/ERF	Gene ID	Chromosome	Gene start	Gene end	Exon number	Intron number	Gene length
BnaAERF-004	BnaA01g04150D	BnA01	1920679	1921631	3	2	953
BnaAERF-010	BnaA01g18170D	BnA01	9668538	9669321	1	0	784
BnaAERF-021	BnaA02g01080D	BnA02	435345	436094	1	0	750
BnaAERF-026	BnaA02g11090D	BnA02	5791755	5792315	1	0	561
BnaAERF-029	BnaA02g15420D	BnA02	8933445	8933993	1	0	549
BnaAERF-040	BnaA03g56380D	BnA03	692762	693325	1	0	564
BnaAERF-047	BnaA03g13620D	BnA03	6228388	6229128	1	0	741
BnaAERF-048	BnaA03g16280D	BnA03	7599596	7600207	1	0	612
BnaAERF-050	BnaA03g20950D	BnA03	9921592	9922652	1	0	1061
BnaAERF-059	BnaA03g42840D	BnA03	21509707	21510240	1	0	534
BnaAERF-064	BnaA03g52210D	BnA03	27212373	27213154	2	1	782
BnaAERF-074	BnaA04g15130D	BnA04	12620146	12620757	1	0	612
BnaAERF-077	BnaA04g25970D	BnA04	18534037	18534870	2	1	834
BnaAERF-081	BnaA05g04450D	BnA05	2385693	2386595	1	0	903
BnaAERF-087	BnaA05g23420D	BnA05	17736129	17736851	1	0	723
BnaAERF-100	BnaA06g27900D	BnA06	19187207	19188258	1	0	1052
BnaAERF-113	BnaA07g18690D	BnA07	15162973	15163704	1	0	732
BnaAERF-118	BnaA07g23500D	BnA07	17687652	17688182	1	0	531
BnaAERF-125	BnaA07g33380D	BnA07	22907999	22908736	1	0	738
BnaAERF-129	BnaA08g30910D	BnA08	1768075	1768896	3	2	822
BnaAERF-130	BnaA08g30950D	BnA08	1781546	1782549	3	2	1004
BnaAERF-135	BnaA08g12010D	BnA08	10767039	10767731	2	1	693
BnaAERF-148	BnaA08g24660D	BnA08	17171903	17172469	1	0	567
BnaAERF-149	BnaA09g04470D	BnA09	2196229	2196882	1	0	654
BnaAERF-154	BnaA09g10730D	BnA09	5496397	5496954	1	0	558
BnaAERF-155	BnaA09g10750D	BnA09	5507441	5508193	1	0	753
BnaAERF-157	BnaA09g12950D	BnA09	6983515	6984281	1	0	767
BnaAERF-160	BnaA09g23540D	BnA09	16174364	16174915	1	0	552
BnaAERF-168	BnaA09g38530D	BnA09	27499329	27500075	1	0	747
BnaAERF-173	BnaA09g47030D	BnA09	31755875	31756686	1	0	812
BnaAERF-177	BnaA10g00620D	BnA10	308649	309390	1	0	742
BnaAERF-182	BnaA10g07620D	BnA10	6103808	6104729	1	0	922
BnaAERF-183	BnaA10g07630D	BnA10	6107797	6108507	1	0	711
BnaAERF-187	BnaA10g20950D	BnA10	14517760	14518550	1	0	791
BnaAERF-209	BnaAnng34260D	BnAnn	39020647	39021536	1	0	890
BnaAERF-210	BnaAnng34830D	BnAnn	39641844	39642383	1	0	540
BnaAERF-212	BnaAnng36290D	BnAnn	41189885	41190774	1	0	890
BnaAERF-215	BnaAnng37500D	BnAnn	42491712	42492326	1	0	615
BnaAERF-217	BnaAnng41450D	BnAnn	47823926	47824510	1	0	585
BnaCERF-005	BnaC01g05620D	BnC01	3001192	3001890	3	2	699
BnaCERF-016	BnaC02g03940D	BnC02	2013889	2014584	1	0	696
BnaCERF-033	BnaC03g71900D	BnC03	417520	418260	1	0	741
BnaCERF-041	BnaC03g15720D	BnC03	7936509	7937171	1	0	663
BnaCERF-043	BnaC03g19550D	BnC03	10203064	10203675	1	0	612
BnaCERF-044	BnaC03g20180D	BnC03	10567572	10568135	1	0	564
BnaCERF-045	BnaC03g25050D	BnC03	14062673	14063503	1	0	831
BnaCERF-057	BnaC03g66900D	BnC03	56580853	56581545	2	1	693
BnaCERF-062	BnaC04g03870D	BnC04	2868063	2868965	1	0	903
BnaCERF-065	BnaC04g08850D	BnC04	6625483	6626037	1	0	555
BnaCERF-066	BnaC04g09380D	BnC04	7144574	7145188	1	0	615
BnaCERF-073	BnaC04g38070D	BnC04	39393806	39394435	1	0	630
BnaCERF-076	BnaC04g44720D	BnC04	44599988	44600569	1	0	582
BnaCERF-079	BnaC04g50030D	BnC04	47855966	47856959	2	1	994
BnaCERF-081	BnaC05g00680D	BnC05	370711	371357	1	0	647
BnaCERF-095	BnaC05g37110D	BnC05	36249199	36249939	1	0	741
BnaCERF-104	BnaC06g07710D	BnC06	8276907	8277458	1	0	552
BnaCERF-106	BnaC06g17770D	BnC06	20301108	20301839	1	0	732
BnaCERF-108	BnaC06g21120D	BnC06	23128098	23128793	1	0	696
BnaCERF-113	BnaC06g32560D	BnC06	32715616	32716167	1	0	552
BnaCERF-117	BnaC06g37920D	BnC06	35721295	35722023	2	1	729
BnaCERF-133	BnaC07g29050D	BnC07	33975133	33975920	1	0	788
BnaCERF-137	BnaC07g33940D	BnC07	36930013	36930558	1	0	546
BnaCERF-139	BnaC07g39680D	BnC07	40421314	40422224	1	0	911
BnaCERF-142	BnaC07g43950D	BnC07	42731258	42731944	1	0	687
BnaCERF-147	BnaC08g07150D	BnC08	9860432	9860947	1	0	516
BnaCERF-151	BnaC08g15650D	BnC08	20051762	20052370	1	0	609
BnaCERF-157	BnaC08g30700D	BnC08	30355469	30356215	1	0	747
BnaCERF-163	BnaC08g41070D	BnC08	35952841	35953642	1	0	802
BnaCERF-166	BnaC09g50850D	BnC09	12052	12901	1	0	850
BnaCERF-167	BnaC09g51170D	BnC09	272571	273113	1	0	543
BnaCERF-174	BnaC09g12830D	BnC09	9328809	9329575	1	0	767
BnaCERF-179	BnaC09g28190D	BnC09	30491719	30492381	1	0	663
BnaCERF-180	BnaC09g28200D	BnC09	30498633	30499520	1	0	888
BnaCERF-181	BnaC09g28540D	BnC09	31033896	31034705	1	0	810
BnaCERF-186	BnaC09g45000D	BnC09	45536923	45537657	1	0	735
BnaCERF-194	BnaCnng07950D	BnCnn	7306367	7306924	1	0	558
BnaCERF-195	BnaCnng08620D	BnCnn	8079644	8080493	1	0	850
BnaCERF-201	BnaCnng31550D	BnCnn	29992843	29993466	1	0	624
BnaCERF-206	BnaCnng48950D	BnCnn	48365133	48365681	1	0	549
BnaCERF-216	BnaCnng77210D	BnCnn	78442961	78443506	1	0	546
BnaSERF-001	BnaUnng01150D	BnUnn	1448150	1448983	2	1	834
BnaAERF-002	BnaA01g00710D	BnA01	396407	397000	1	0	594
BnaAERF-006	BnaA01g06090D	BnA01	2819956	2822857	5	4	2902
BnaAERF-028	BnaA02g15410D	BnA02	8921913	8922356	1	0	444
BnaAERF-066	BnaA03g53850D	BnA03	28404566	28405220	1	0	655
BnaAERF-071	BnaA04g13590D	BnA04	11501320	11502075	1	0	756
BnaAERF-110	BnaA07g10270D	BnA07	9765282	9765737	1	0	456
BnaAERF-111	BnaA07g10800D	BnA07	10150923	10151591	1	0	669
BnaAERF-112	BnaA07g12040D	BnA07	11090391	11091413	2	1	1023
BnaAERF-116	BnaA07g21980D	BnA07	16905115	16905799	1	0	685
BnaAERF-122	BnaA07g29400D	BnA07	21054902	21055321	1	0	420
BnaAERF-124	BnaA07g31860D	BnA07	22136654	22137327	1	0	674
BnaAERF-126	BnaA07g33640D	BnA07	23028805	23029524	1	0	720
BnaAERF-131	BnaA08g04090D	BnA08	3388253	3388853	1	0	601
BnaAERF-136	BnaA08g12710D	BnA08	11223887	11225210	4	3	1324
BnaAERF-146	BnaA08g22160D	BnA08	16210758	16211288	1	0	531
BnaAERF-153	BnaA09g07540D	BnA09	3713881	3714641	2	1	761
BnaAERF-165	BnaA09g30360D	BnA09	22581323	22581999	2	1	677
BnaAERF-170	BnaA09g44290D	BnA09	30438240	30444268	2	1	6029
BnaAERF-176	BnaA10g27820D	BnA10	68250	68873	1	0	624
BnaAERF-192	BnaAnng03730D	BnAnn	3805088	3805900	1	0	813
BnaAERF-206	BnaAnng28960D	BnAnn	33109925	33110859	1	0	935
BnaAERF-208	BnaAnng29870D	BnAnn	34060950	34061582	1	0	633
BnaCERF-003	BnaC01g01700D	BnC01	857990	858874	1	0	885
BnaCERF-006	BnaC01g07340D	BnC01	3835033	3837888	7	6	2856
BnaCERF-070	BnaC04g35800D	BnC04	37348000	37348530	1	0	531
BnaCERF-087	BnaC05g17200D	BnC05	10855936	10856996	2	1	1061
BnaCERF-089	BnaC05g18050D	BnC05	11803062	11803547	2	1	486
BnaCERF-100	BnaC06g00880D	BnC06	1578287	1578910	1	0	624
BnaCERF-109	BnaC06g22710D	BnC06	24698011	24698604	1	0	594
BnaCERF-114	BnaC06g32600D	BnC06	32726395	32726811	1	0	417
BnaCERF-116	BnaC06g35730D	BnC06	34571456	34572052	1	0	597
BnaCERF-118	BnaC06g38250D	BnC06	35894050	35894754	1	0	705
BnaCERF-127	BnaC07g13470D	BnC07	19108476	19108931	1	0	456
BnaCERF-128	BnaC07g14220D	BnC07	19984966	19985637	1	0	672
BnaCERF-129	BnaC07g16160D	BnC07	22142473	22143284	2	1	812
BnaCERF-145	BnaC08g04820D	BnC08	5642627	5643094	1	0	468
BnaCERF-153	BnaC08g18660D	BnC08	21729817	21730350	1	0	534
BnaCERF-154	BnaC08g20020D	BnC08	22787017	22787776	1	0	760
BnaCERF-155	BnaC08g21640D	BnC08	24426968	24427633	1	0	666
BnaCERF-160	BnaC08g36830D	BnC08	33902338	33902913	1	0	576
BnaCERF-172	BnaC09g07480D	BnC09	4691325	4692357	2	1	1033
BnaCERF-204	BnaCnng39660D	BnCnn	38262051	38262734	1	0	684
BnaAERF-005	BnaA01g05760D	BnA01	2694259	2695412	2	1	1154
BnaAERF-009	BnaA01g16910D	BnA01	8838586	8839467	1	0	882
BnaAERF-031	BnaA02g18720D	BnA02	11483962	11485654	1	0	1693
BnaAERF-038	BnaA02g34570D	BnA02	24621276	24622112	1	0	837
BnaAERF-063	BnaA03g49050D	BnA03	25245467	25246252	1	0	786
BnaAERF-067	BnaA03g54460D	BnA03	29086059	29087254	1	0	1196
BnaAERF-070	BnaA04g12700D	BnA04	10727138	10727848	1	0	711
BnaAERF-096	BnaA06g24070D	BnA06	16620686	16621355	2	1	670
BnaAERF-097	BnaA06g24080D	BnA06	16639079	16639927	1	0	849
BnaAERF-114	BnaA07g20720D	BnA07	16166030	16167300	1	0	1271
BnaAERF-127	BnaA07g33930D	BnA07	23181548	23183348	2	1	1801
BnaAERF-137	BnaA08g13860D	BnA08	11899914	11900944	1	0	1031
BnaAERF-140	BnaA08g16220D	BnA08	13304923	13305934	1	0	1012
BnaAERF-156	BnaA09g12290D	BnA09	6473654	6474731	1	0	1078
BnaAERF-166	BnaA09g30810D	BnA09	22925915	22927463	1	0	1549
BnaAERF-197	BnaAnng09570D	BnAnn	10096744	10097709	1	0	966
BnaAERF-207	BnaAnng29660D	BnAnn	33873095	33874225	1	0	1131
BnaAERF-214	BnaAnng37390D	BnAnn	42349157	42350376	2	1	1220
BnaCERF-002	BnaC01g00660D	BnC01	274619	275755	2	1	1137
BnaCERF-010	BnaC01g20660D	BnC01	14460870	14461751	1	0	882
BnaCERF-027	BnaC02g24770D	BnC02	22069165	22070851	2	1	1687
BnaCERF-032	BnaC02g43540D	BnC02	45739639	45740466	1	0	828
BnaCERF-051	BnaC03g49170D	BnC03	34082942	34083790	1	0	849
BnaCERF-055	BnaC03g60650D	BnC03	49768864	49770025	1	0	1162
BnaCERF-064	BnaC04g55700D	BnC04	3364366	3365415	1	0	1050
BnaCERF-069	BnaC04g34610D	BnC04	36154756	36155496	2	1	741
BnaCERF-088	BnaC05g17550D	BnC05	11206628	11207803	1	0	1176
BnaCERF-092	BnaC05g27390D	BnC05	24261705	24262670	1	0	966
BnaCERF-107	BnaC06g20590D	BnC06	22642419	22643793	1	0	1375
BnaCERF-119	BnaC06g38580D	BnC06	36111341	36113012	1	0	1672
BnaCERF-120	BnaC07g50590D	BnC07	2623672	2624457	1	0	786
BnaCERF-144	BnaC07g46940D	BnC07	44454007	44455269	2	1	1263
BnaCERF-150	BnaC08g12880D	BnC08	17959171	17960209	1	0	1039
BnaCERF-159	BnaC08g36140D	BnC08	33578604	33579545	1	0	942
BnaCERF-173	BnaC09g11080D	BnC09	7702919	7704165	1	0	1247
BnaAERF-017	BnaA01g31290D	BnA01	21278776	21279901	2	1	1126
BnaAERF-019	BnaA02g35180D	BnA02	94351	95220	1	0	870
BnaAERF-030	BnaA02g17250D	BnA02	10358270	10358866	1	0	597
BnaAERF-039	BnaA03g55280D	BnA03	230395	231381	1	0	987
BnaAERF-049	BnaA03g18970D	BnA03	8954477	8957372	2	1	2896
BnaAERF-052	BnaA03g31510D	BnA03	15212649	15214296	1	0	1648
BnaAERF-068	BnaA04g29310D	BnA04	1309684	1311488	3	2	1805
BnaAERF-069	BnaA04g02310D	BnA04	1517527	1518309	1	0	783
BnaAERF-090	BnaA05g27930D	BnA05	19994327	19995271	1	0	945
BnaAERF-115	BnaA07g21680D	BnA07	16753833	16754447	1	0	615
BnaAERF-167	BnaA09g36920D	BnA09	26640589	26641401	1	0	813
BnaAERF-185	BnaA10g16490D	BnA10	12525614	12526534	1	0	921
BnaAERF-190	BnaA10g25000D	BnA10	16202093	16203647	1	0	1555
BnaAERF-191	BnaAnng01320D	BnAnn	808197	809979	1	0	1783
BnaAERF-196	BnaAnng09170D	BnAnn	9679110	9679730	1	0	621
BnaAERF-199	BnaAnng13220D	BnAnn	14188971	14189714	1	0	744
BnaAERF-204	BnaAnng23490D	BnAnn	26742851	26743966	1	0	1116
BnaCERF-019	BnaC02g08060D	BnC02	4348123	4348989	1	0	867
BnaCERF-026	BnaC02g24390D	BnC02	21660090	21660686	1	0	597
BnaCERF-034	BnaC03g72510D	BnC03	770684	771655	1	0	972
BnaCERF-037	BnaC03g09040D	BnC03	4272657	4273499	1	0	843
BnaCERF-061	BnaC04g53380D	BnC04	981510	982669	2	1	1160
BnaCERF-063	BnaC04g55440D	BnC04	3045793	3046593	1	0	801
BnaCERF-077	BnaC04g47060D	BnC04	46161336	46162120	1	0	785
BnaCERF-098	BnaC05g42130D	BnC05	39600534	39601469	1	0	936
BnaCERF-102	BnaC06g43980D	BnC06	3346574	3347194	1	0	621
BnaCERF-156	BnaC08g28620D	BnC08	29192486	29193307	1	0	822
BnaCERF-184	BnaC09g39350D	BnC09	41983213	41984199	1	0	987
BnaCERF-188	BnaC09g49920D	BnC09	48039379	48041016	1	0	1638
BnaCERF-193	BnaCnng07330D	BnCnn	6558964	6559382	2	1	419
BnaCERF-200	BnaCnng27900D	BnCnn	26499875	26500888	1	0	1014
BnaCERF-212	BnaCnng69090D	BnCnn	68888062	68888676	1	0	615
BnaCERF-215	BnaCnng75020D	BnCnn	75985594	75986328	1	0	735
BnaAERF-001	BnaA01g34910D	BnA01	211119	212106	1	0	988
BnaAERF-007	BnaA01g09230D	BnA01	4499770	4500678	3	2	909
BnaAERF-011	BnaA01g23940D	BnA01	16404655	16405287	1	0	633
BnaAERF-012	BnaA01g23960D	BnA01	16430394	16430810	1	0	417
BnaAERF-034	BnaA02g25110D	BnA02	18432456	18433274	1	0	819
BnaAERF-057	BnaA03g40370D	BnA03	20181557	20182510	1	0	954
BnaAERF-058	BnaA03g40380D	BnA03	20185100	20185975	2	1	876
BnaAERF-076	BnaA04g25900D	BnA04	18489221	18489919	1	0	699
BnaAERF-080	BnaA05g04380D	BnA05	2358750	2359448	1	0	699
BnaAERF-083	BnaA05g11530D	BnA05	6463075	6463852	2	1	778
BnaAERF-093	BnaA06g40170D	BnA06	1906968	1907925	1	0	958
BnaAERF-102	BnaA06g35500D	BnA06	23320790	23321561	1	0	772
BnaAERF-105	BnaA07g06750D	BnA07	7061870	7062289	1	0	420
BnaAERF-106	BnaA07g06760D	BnA07	7063699	7064115	2	1	417
BnaAERF-132	BnaA08g08300D	BnA08	8171743	8172627	1	0	885
BnaAERF-133	BnaA08g08310D	BnA08	8180219	8180761	1	0	543
BnaAERF-152	BnaA09g05710D	BnA09	2794240	2795081	1	0	842
BnaAERF-158	BnaA09g16520D	BnA09	9920216	9920614	1	0	399
BnaAERF-159	BnaA09g18210D	BnA09	11355272	11356153	1	0	882
BnaAERF-174	BnaA09g50010D	BnA09	33151084	33151773	1	0	690
BnaAERF-175	BnaA10g27750D	BnA10	22313	22717	1	0	405
BnaAERF-179	BnaA10g30200D	BnA10	2109018	2110154	1	0	1137
BnaAERF-180	BnaA10g04090D	BnA10	2161992	2162702	3	2	711
BnaAERF-181	BnaA10g05780D	BnA10	3972291	3972953	1	0	663
BnaAERF-193	BnaAnng06420D	BnAnn	6283905	6284581	1	0	677
BnaAERF-194	BnaAnng06940D	BnAnn	6856783	6857535	1	0	753
BnaAERF-195	BnaAnng07060D	BnAnn	6932761	6933655	2	1	895
BnaAERF-198	BnaAnng12120D	BnAnn	13160869	13161276	1	0	408
BnaAERF-203	BnaAnng21280D	BnAnn	23592594	23593463	2	1	870
BnaAERF-216	BnaAnng40920D	BnAnn	46963564	46964265	1	0	702
BnaCERF-001	BnaC01g40920D	BnC01	167598	171489	10	9	3892
BnaCERF-007	BnaC01g10080D	BnC01	5933478	5934519	1	0	1042
BnaCERF-008	BnaC01g10100D	BnC01	5941210	5942070	2	1	861
BnaCERF-011	BnaC01g31050D	BnC01	29674888	29676131	2	1	1244
BnaCERF-014	BnaC02g01530D	BnC02	623807	624491	1	0	685
BnaCERF-021	BnaC02g48800D	BnC02	4998070	4998823	1	0	754
BnaCERF-042	BnaC03g17400D	BnC03	8889704	8890405	1	0	702
BnaCERF-059	BnaC04g53270D	BnC04	855874	856569	1	0	696
BnaCERF-067	BnaC04g13510D	BnC04	10791185	10791964	1	0	780
BnaCERF-068	BnaC04g25670D	BnC04	26869544	26870680	5	4	1137
BnaCERF-074	BnaC04g42060D	BnC04	42762528	42763401	1	0	874
BnaCERF-078	BnaC04g49870D	BnC04	47754602	47755315	1	0	714
BnaCERF-083	BnaC05g02480D	BnC05	1222047	1222448	1	0	402
BnaCERF-084	BnaC05g04210D	BnC05	2047802	2048536	2	1	735
BnaCERF-121	BnaC07g08350D	BnC07	13282933	13283349	1	0	417
BnaCERF-122	BnaC07g08360D	BnC07	13284810	13285226	1	0	417
BnaCERF-130	BnaC07g20040D	BnC07	26798404	26799212	1	0	809
BnaCERF-131	BnaC07g20090D	BnC07	26833039	26834118	1	0	1080
BnaCERF-135	BnaC07g31340D	BnC07	35472541	35473453	1	0	913
BnaCERF-136	BnaC07g31350D	BnC07	35474251	35475179	1	0	929
BnaCERF-164	BnaC08g43940D	BnC08	37396247	37396654	1	0	408
BnaCERF-165	BnaC08g44670D	BnC08	37772552	37773238	1	0	687
BnaCERF-170	BnaC09g05370D	BnC09	3158209	3158814	1	0	606
BnaCERF-175	BnaC09g17590D	BnC09	14325928	14326326	1	0	399
BnaCERF-176	BnaC09g20090D	BnC09	17164110	17164978	1	0	869
BnaCERF-177	BnaC09g20100D	BnC09	17191504	17192394	1	0	891
BnaCERF-178	BnaC09g27360D	BnC09	29147838	29148668	1	0	831
BnaCERF-191	BnaCnng05080D	BnCnn	4652143	4652910	1	0	768
BnaCERF-196	BnaCnng09130D	BnCnn	8326145	8326697	1	0	553
BnaCERF-202	BnaCnng36390D	BnCnn	34862794	34863803	1	0	1010
BnaCERF-209	BnaCnng60520D	BnCnn	60312949	60313848	2	1	900
BnaAERF-013	BnaA01g23970D	BnA01	16436409	16436891	1	0	483
BnaAERF-015	BnaA01g28970D	BnA01	20101168	20102186	1	0	1019
BnaAERF-018	BnaA02g35090D	BnA02	60528	61526	1	0	999
BnaAERF-023	BnaA02g01920D	BnA02	872792	874514	3	2	1723
BnaAERF-032	BnaA02g19610D	BnA02	12181117	12181941	1	0	825
BnaAERF-033	BnaA02g22560D	BnA02	15107447	15108028	1	0	582
BnaAERF-043	BnaA03g04570D	BnA03	2133660	2134298	1	0	639
BnaAERF-044	BnaA03g07180D	BnA03	3177220	3178209	1	0	990
BnaAERF-054	BnaA03g33790D	BnA03	16358258	16359218	2	1	961
BnaAERF-056	BnaA03g35680D	BnA03	17419078	17419999	1	0	922
BnaAERF-084	BnaA05g14650D	BnA05	9117070	9117672	1	0	603
BnaAERF-085	BnaA05g18740D	BnA05	14198528	14203312	8	7	4785
BnaAERF-088	BnaA05g24390D	BnA05	18250437	18251319	2	1	883
BnaAERF-091	BnaA06g01090D	BnA06	708696	709226	1	0	531
BnaAERF-092	BnaA06g02670D	BnA06	1594122	1594813	1	0	692
BnaAERF-103	BnaA07g36710D	BnA07	621763	622650	1	0	888
BnaAERF-107	BnaA07g08440D	BnA07	8554151	8554862	1	0	712
BnaAERF-108	BnaA07g08450D	BnA07	8557969	8558505	1	0	537
BnaAERF-109	BnaA07g08610D	BnA07	8677863	8678582	1	0	720
BnaAERF-128	BnaA08g01300D	BnA08	992893	993632	2	1	740
BnaAERF-141	BnaA08g18380D	BnA08	14403501	14404076	1	0	576
BnaAERF-142	BnaA08g18390D	BnA08	14409261	14409815	1	0	555
BnaAERF-143	BnaA08g18580D	BnA08	14493361	14494065	1	0	705
BnaAERF-144	BnaA08g19170D	BnA08	14785927	14786826	1	0	900
BnaAERF-161	BnaA09g27300D	BnA09	20444949	20445437	1	0	489
BnaAERF-162	BnaA09g27310D	BnA09	20448208	20448684	1	0	477
BnaAERF-163	BnaA09g27330D	BnA09	20468558	20469103	1	0	546
BnaAERF-171	BnaA09g46720D	BnA09	31659444	31660328	1	0	885
BnaAERF-172	BnaA09g46790D	BnA09	31684630	31685313	2	1	684
BnaAERF-178	BnaA10g02160D	BnA10	1140901	1141443	1	0	543
BnaAERF-205	BnaAnng26790D	BnAnn	30708582	30709553	1	0	972
BnaCERF-013	BnaC01g36330D	BnC01	35650909	35651657	1	0	749
BnaCERF-018	BnaC02g05060D	BnC02	2640413	2642144	3	2	1732
BnaCERF-020	BnaC02g08170D	BnC02	4438151	4439149	1	0	999
BnaCERF-025	BnaC02g22960D	BnC02	19974351	19975172	1	0	822
BnaCERF-028	BnaC02g30930D	BnC02	32816859	32817440	1	0	582
BnaCERF-036	BnaC03g06100D	BnC03	2960833	2961471	1	0	639
BnaCERF-038	BnaC03g09100D	BnC03	4299222	4300217	1	0	996
BnaCERF-049	BnaC03g39000D	BnC03	24045121	24046110	2	1	990
BnaCERF-050	BnaC03g41530D	BnC03	26468752	26469796	1	0	1045
BnaCERF-053	BnaC03g58300D	BnC03	47642957	47643652	1	0	696
BnaCERF-054	BnaC03g58550D	BnC03	47841308	47841865	1	0	558
BnaCERF-058	BnaC03g69420D	BnC03	59184500	59185167	2	1	668
BnaCERF-082	BnaC05g02080D	BnC05	1008483	1009025	1	0	543
BnaCERF-085	BnaC05g09160D	BnC05	4936305	4937255	1	0	951
BnaCERF-091	BnaC05g21820D	BnC05	15596942	15597493	1	0	552
BnaCERF-093	BnaC05g31720D	BnC05	31154542	31157998	7	6	3457
BnaCERF-096	BnaC05g38410D	BnC05	37170468	37171374	2	1	907
BnaCERF-099	BnaC06g41440D	BnC06	700202	700738	1	0	537
BnaCERF-103	BnaC06g03860D	BnC06	4500136	4501065	1	0	930
BnaCERF-105	BnaC06g10050D	BnC06	12029416	12030021	1	0	606
BnaCERF-123	BnaC07g10480D	BnC07	15984815	15985315	1	0	501
BnaCERF-124	BnaC07g10670D	BnC07	16225359	16226084	1	0	726
BnaCERF-125	BnaC07g11010D	BnC07	16746611	16747510	1	0	900
BnaCERF-161	BnaC08g40750D	BnC08	35820784	35821662	1	0	879
BnaCERF-162	BnaC08g40860D	BnC08	35865308	35865991	2	1	684
BnaCERF-183	BnaC09g39250D	BnC09	41919869	41920879	1	0	1011
BnaCERF-189	BnaCnng04890D	BnCnn	4477031	4477930	1	0	900
BnaCERF-190	BnaCnng05070D	BnCnn	4636472	4637530	2	1	1059
BnaCERF-210	BnaCnng63180D	BnCnn	63071835	63072524	1	0	690
BnaCERF-211	BnaCnng67070D	BnCnn	66775780	66776436	1	0	657
BnaCERF-213	BnaCnng69830D	BnCnn	69852894	69853379	1	0	486
BnaCERF-217	BnaCnng78540D	BnCnn	80265493	80267222	3	2	1730
BnaAERF-014	BnaA01g27570D	BnA01	19277301	19278558	2	1	1258
BnaAERF-016	BnaA01g29490D	BnA01	20433372	20435711	3	2	2340
BnaAERF-053	BnaA03g33290D	BnA03	16097344	16099376	2	1	2033
BnaAERF-055	BnaA03g34290D	BnA03	16709049	16710190	2	1	1142
BnaAERF-078	BnaA04g27050D	BnA04	19084902	19085924	3	2	1023
BnaAERF-086	BnaA05g23130D	BnA05	17546940	17548011	2	1	1072
BnaAERF-089	BnaA05g25200D	BnA05	18694325	18698201	5	4	3877
BnaAERF-117	BnaA07g23090D	BnA07	17443882	17444634	2	1	753
BnaAERF-123	BnaA07g30130D	BnA07	21396991	21397743	1	0	753
BnaAERF-202	BnaAnng20420D	BnAnn	22313104	22315500	3	2	2397
BnaCERF-012	BnaC01g35070D	BnC01	34384449	34385690	2	1	1242
BnaCERF-048	BnaC03g38390D	BnC03	23518450	23520521	2	1	2072
BnaCERF-080	BnaC04g51210D	BnC04	48586801	48587540	3	2	740
BnaCERF-094	BnaC05g36570D	BnC05	35838009	35839091	2	1	1083
BnaCERF-097	BnaC05g39400D	BnC05	37915559	37917851	2	1	2293
BnaCERF-110	BnaC06g24360D	BnC06	26150501	26151271	2	1	771
BnaCERF-115	BnaC06g33570D	BnC06	33428313	33429137	4	3	825
BnaCERF-199	BnaCnng27470D	BnCnn	25997132	25998502	2	1	1371
BnaAERF-027	BnaA02g13950D	BnA02	7767126	7768335	1	0	1210
BnaAERF-035	BnaA02g27680D	BnA02	20444917	20446231	2	1	1315
BnaAERF-101	BnaA06g33270D	BnA06	22013904	22015179	1	0	1276
BnaAERF-120	BnaA07g24590D	BnA07	18399051	18400169	1	0	1119
BnaAERF-121	BnaA07g27210D	BnA07	19792908	19794008	1	0	1101
BnaAERF-164	BnaA09g28560D	BnA09	21482123	21482662	1	0	540
BnaAERF-201	BnaAnng20260D	BnAnn	22052997	22054120	1	0	1124
BnaCERF-029	BnaC02g35790D	BnC02	38688194	38689762	2	1	1569
BnaCERF-090	BnaC05g20650D	BnC05	14045421	14046333	1	0	913
BnaCERF-111	BnaC06g25810D	BnC06	27493975	27494928	1	0	954
BnaCERF-112	BnaC06g30140D	BnC06	30976375	30977480	1	0	1106
BnaCERF-132	BnaC07g23080D	BnC07	29726650	29727918	1	0	1269
BnaAERF-008	BnaA01g13420D	BnA01	6830329	6831276	1	0	948
BnaAERF-020	BnaA02g35550D	BnA02	356250	357083	1	0	834
BnaAERF-025	BnaA02g10340D	BnA02	5285382	5286513	1	0	1132
BnaAERF-046	BnaA03g12320D	BnA03	5607387	5608495	1	0	1109
BnaAERF-051	BnaA03g24540D	BnA03	11821472	11822377	2	1	906
BnaAERF-060	BnaA03g46240D	BnA03	23700255	23701187	2	1	933
BnaAERF-062	BnaA03g48910D	BnA03	25137422	25138399	1	0	978
BnaAERF-079	BnaA05g01500D	BnA05	869266	870245	1	0	980
BnaAERF-104	BnaA07g38140D	BnA07	1494132	1494986	1	0	855
BnaAERF-119	BnaA07g23650D	BnA07	17743299	17743947	1	0	649
BnaAERF-138	BnaA08g13940D	BnA08	11929169	11930155	1	0	987
BnaAERF-145	BnaA08g20700D	BnA08	15517996	15519030	1	0	1035
BnaAERF-169	BnaA09g39350D	BnA09	27899462	27900313	1	0	852
BnaAERF-211	BnaAnng35170D	BnAnn	39965631	39966136	1	0	506
BnaAERF-213	BnaAnng36370D	BnAnn	41280315	41281328	1	0	1014
BnaCERF-009	BnaC01g15610D	BnC01	10709498	10710466	1	0	969
BnaCERF-023	BnaC02g14430D	BnC02	9853122	9854171	1	0	1050
BnaCERF-024	BnaC02g20580D	BnC02	17111886	17112714	1	0	829
BnaCERF-040	BnaC03g14960D	BnC03	7314912	7316028	2	1	1117
BnaCERF-046	BnaC03g25680D	BnC03	14415301	14416154	3	2	854
BnaCERF-047	BnaC03g29310D	BnC03	17510128	17511033	2	1	906
BnaCERF-060	BnaC04g01080D	BnC04	904940	905783	1	0	844
BnaCERF-101	BnaC06g42850D	BnC06	2398812	2399675	1	0	864
BnaCERF-126	BnaC07g13400D	BnC07	19005195	19005662	1	0	468
BnaCERF-138	BnaC07g38490D	BnC07	39823344	39824288	1	0	945
BnaCERF-141	BnaC07g41100D	BnC07	41105587	41106561	1	0	975
BnaCERF-146	BnaC08g06130D	BnC08	8645760	8646424	1	0	665
BnaCERF-149	BnaC08g12710D	BnC08	17838966	17839952	1	0	987
BnaCERF-158	BnaC08g31500D	BnC08	30864603	30865635	1	0	1033
BnaCERF-197	BnaCnng17120D	BnCnn	16069826	16070323	1	0	498
BnaCERF-203	BnaCnng38100D	BnCnn	36638520	36639608	1	0	1089
BnaCERF-214	BnaCnng73120D	BnCnn	73592892	73593905	1	0	1014
BnaAERF-024	BnaA02g04480D	BnA02	2007568	2008323	1	0	756
BnaAERF-036	BnaA02g32120D	BnA02	23128057	23129012	2	1	956
BnaAERF-045	BnaA03g07750D	BnA03	3439869	3440630	1	0	762
BnaAERF-094	BnaA06g10040D	BnA06	5328016	5328891	3	2	876
BnaAERF-098	BnaA06g27540D	BnA06	18909953	18910738	3	2	786
BnaAERF-099	BnaA06g27670D	BnA06	19041958	19043596	2	1	1639
BnaAERF-147	BnaA08g23880D	BnA08	16847702	16848718	3	2	1017
BnaAERF-150	BnaA09g04580D	BnA09	2256913	2258361	2	1	1449
BnaAERF-151	BnaA09g04650D	BnA09	2290730	2291577	2	1	848
BnaAERF-184	BnaA10g15390D	BnA10	11975173	11975937	1	0	765
BnaAERF-188	BnaA10g21280D	BnA10	14684064	14685064	2	1	1001
BnaCERF-022	BnaC02g09020D	BnC02	5042788	5043549	1	0	762
BnaCERF-030	BnaC02g40810D	BnC02	43849627	43850558	2	1	932
BnaCERF-039	BnaC03g09750D	BnC03	4689517	4690281	1	0	765
BnaCERF-086	BnaC05g11660D	BnC05	6788013	6788833	3	2	821
BnaCERF-134	BnaC07g29370D	BnC07	34150620	34152266	2	1	1647
BnaCERF-152	BnaC08g16630D	BnC08	20556123	20557736	3	2	1614
BnaCERF-168	BnaC09g04040D	BnC09	2269462	2273996	3	2	4535
BnaCERF-169	BnaC09g04110D	BnC09	2342437	2343261	2	1	825
BnaCERF-182	BnaC09g37870D	BnC09	41022635	41023402	1	0	768
BnaCERF-205	BnaCnng47540D	BnCnn	46946519	46947295	3	2	777
BnaCERF-207	BnaCnng57070D	BnCnn	56833089	56834105	2	1	1017
BnaCERF-208	BnaCnng59450D	BnCnn	59133526	59134556	2	1	1031
BnaAERF-061	BnaA03g48270D	BnA03	24770816	24771265	2	1	450
BnaAERF-072	BnaA04g14830D	BnA04	12445461	12445850	1	0	390
BnaAERF-073	BnaA04g14840D	BnA04	12453818	12454207	1	0	390
BnaAERF-139	BnaA08g14320D	BnA08	12176031	12176611	2	1	581
BnaCERF-071	BnaC04g37670D	BnC04	38952054	38952550	2	1	497
BnaCERF-072	BnaC04g37680D	BnC04	38962892	38963394	2	1	503
BnaCERF-140	BnaC07g40560D	BnC07	40848155	40848976	2	1	822
BnaCERF-148	BnaC08g12290D	BnC08	17465885	17466618	2	1	734
BnaAERF-003	BnaA01g02720D	BnA01	1348475	1349263	1	0	789
BnaAERF-022	BnaA02g01570D	BnA02	737061	739044	2	1	1984
BnaAERF-037	BnaA02g34370D	BnA02	24525957	24528083	2	1	2127
BnaAERF-041	BnaA03g02000D	BnA03	913389	914376	2	1	988
BnaAERF-042	BnaA03g04290D	BnA03	2006247	2008955	3	2	2709
BnaAERF-065	BnaA03g52830D	BnA03	27586701	27587513	2	1	813
BnaAERF-075	BnaA04g19700D	BnA04	15412792	15413973	2	1	1182
BnaAERF-082	BnaA05g09970D	BnA05	5474475	5475750	2	1	1276
BnaAERF-095	BnaA06g23710D	BnA06	16462716	16465107	2	1	2392
BnaAERF-134	BnaA08g11220D	BnA08	10232887	10233918	1	0	1032
BnaAERF-186	BnaA10g19960D	BnA10	14027377	14030426	2	1	3050
BnaAERF-189	BnaA10g23760D	BnA10	15647180	15648443	2	1	1264
BnaAERF-200	BnaAnng13660D	BnAnn	14616472	14617355	2	1	884
BnaCERF-004	BnaC01g03990D	BnC01	2081982	2082800	2	1	819
BnaCERF-015	BnaC02g01680D	BnC02	689182	690070	2	1	889
BnaCERF-017	BnaC02g04660D	BnC02	2470838	2472788	2	1	1951
BnaCERF-031	BnaC02g43290D	BnC02	45562584	45564534	2	1	1951
BnaCERF-035	BnaC03g05820D	BnC03	2838368	2840604	3	2	2237
BnaCERF-052	BnaC03g49530D	BnC03	34390412	34393244	2	1	2833
BnaCERF-056	BnaC03g66140D	BnC03	55883766	55884781	1	0	1016
BnaCERF-075	BnaC04g44080D	BnC04	44261059	44262210	2	1	1152
BnaCERF-143	BnaC07g45030D	BnC07	43341417	43342274	2	1	858
BnaCERF-171	BnaC09g06610D	BnC09	4026020	4028908	3	2	2889
BnaCERF-185	BnaC09g43740D	BnC09	44888933	44892530	2	1	3598
BnaCERF-187	BnaC09g48530D	BnC09	47289927	47291004	2	1	1078
BnaCERF-192	BnaCnng05370D	BnCnn	5039171	5040769	2	1	1599
BnaCERF-198	BnaCnng24520D	BnCnn	22972782	22973943	2	1	1162
BnaAAP2-001	BnaA01g34730D	BnA01	91516	92811	6	5	1296
BnaAAP2-002	BnaA01g00290D	BnA01	147063	149809	8	7	2747
BnaAAP2-003	BnaA01g36720D	BnA01	2256192	2258843	8	7	2652
BnaAAP2-004	BnaA02g00560D	BnA02	214038	217822	9	8	3785
BnaAAP2-005	BnaA02g03590D	BnA02	1585643	1588695	9	8	3053
BnaAAP2-006	BnaA02g06490D	BnA02	3106312	3108592	8	7	2281
BnaAAP2-007	BnaA02g08130D	BnA02	3851339	3854687	9	8	3349
BnaAAP2-008	BnaA02g16050D	BnA02	9515655	9519320	10	9	3666
BnaAAP2-009	BnaA03g02990D	BnA03	1446503	1449852	10	9	3350
BnaAAP2-010	BnaA03g19580D	BnA03	9284526	9287131	9	8	2606
BnaAAP2-011	BnaA03g22100D	BnA03	10471932	10474564	10	9	2633
BnaAAP2-012	BnaA03g53830D	BnA03	28390679	28393341	10	9	2663
BnaAAP2-013	BnaA05g02350D	BnA05	1297137	1299705	11	10	2569
BnaAAP2-014	BnaA05g15470D	BnA05	9954446	9959475	7	6	5030
BnaAAP2-015	BnaA05g20050D	BnA05	15472420	15475036	10	9	2617
BnaAAP2-016	BnaA06g10760D	BnA06	5651550	5654304	8	7	2755
BnaAAP2-017	BnaA06g24400D	BnA06	16993729	16996869	9	8	3141
BnaAAP2-018	BnaA07g12050D	BnA07	11102251	11104689	9	8	2439
BnaAAP2-019	BnaA07g13990D	BnA07	12369151	12371892	10	9	2742
BnaAAP2-020	BnaA07g16350D	BnA07	13870810	13874975	7	6	4166
BnaAAP2-021	BnaA07g35130D	BnA07	23727755	23730811	7	6	3057
BnaAAP2-022	BnaA08g15790D	BnA08	13104387	13106947	7	6	2561
BnaAAP2-023	BnaA09g54740D	BnA09	2781153	2784379	7	6	3227
BnaAAP2-024	BnaA09g34250D	BnA09	25130490	25134136	7	6	3647
BnaAAP2-025	BnaA10g29740D	BnA10	1896170	1897744	5	4	1575
BnaAAP2-026	BnaA10g12950D	BnA10	10540692	10544231	9	8	3540
BnaAAP2-027	BnaA10g21750D	BnA10	14851691	14856319	11	10	4629
BnaAAP2-028	BnaAnng40110D	BnAnn	45777057	45778800	7	6	1744
BnaCAP2-001	BnaC01g01290D	BnC01	597811	600339	8	7	2529
BnaCAP2-002	BnaC01g01710D	BnC01	872007	874253	10	9	2247
BnaCAP2-003	BnaC02g44180D	BnC02	43575	46669	9	8	3095
BnaCAP2-004	BnaC02g00280D	BnC02	99650	103626	9	8	3977
BnaCAP2-005	BnaC02g11520D	BnC02	6825959	6829357	9	8	3399
BnaCAP2-006	BnaC02g21480D	BnC02	18410374	18413632	9	8	3259
BnaCAP2-007	BnaC03g23470D	BnC03	13089423	13092167	9	8	2745
BnaCAP2-008	BnaC03g26480D	BnC03	15074594	15077167	9	8	2574
BnaCAP2-009	BnaC03g31040D	BnC03	18988932	18991371	8	7	2440
BnaCAP2-010	BnaC03g48820D	BnC03	33635611	33638707	7	6	3097
BnaCAP2-011	BnaC03g61270D	BnC03	50283723	50286274	7	6	2552
BnaCAP2-012	BnaC04g02040D	BnC04	1562588	1565240	11	10	2653
BnaCAP2-013	BnaC04g15640D	BnC04	13521651	13524359	10	9	2709
BnaCAP2-014	BnaC05g12270D	BnC05	7108514	7110168	7	6	1655
BnaCAP2-015	BnaC05g27100D	BnC05	23739541	23745980	7	6	6440
BnaCAP2-016	BnaC05g31430D	BnC05	30741585	30744198	9	8	2614
BnaCAP2-017	BnaC06g40770D	BnC06	80166	81908	7	6	1743
BnaCAP2-018	BnaC06g15540D	BnC06	18279726	18283754	7	6	4029
BnaCAP2-019	BnaC06g40040D	BnC06	36875692	36878546	8	7	2855
BnaCAP2-020	BnaC07g16190D	BnC07	22176725	22179170	9	8	2446
BnaCAP2-021	BnaC07g46770D	BnC07	44253480	44255091	7	6	1612
BnaCAP2-022	BnaC08g25150D	BnC08	26991479	26995288	7	6	3810
BnaCAP2-023	BnaC08g25840D	BnC08	27410509	27415629	7	6	5121
BnaCAP2-024	BnaC09g35430D	BnC09	38788784	38792270	9	8	3487
BnaCAP2-025	BnaC09g40510D	BnC09	42911582	42913532	6	5	1951
BnaCAP2-026	BnaC09g46030D	BnC09	46078053	46081145	9	8	3093
BnaCAP2-027	BnaCnng39690D	BnCnn	38274878	38277584	10	9	2707
BnaCAP2-028	BnaCnng60480D	BnCnn	60258413	60260081	7	6	1669
BnaCAP2-029	BnaCnng71740D	BnCnn	72006795	72008076	6	5	1282
BnaCAP2-030	BnaCnng73930D	BnCnn	74650098	74652425	8	7	2328
BnaARAV-001	BnaA02g14040D	BnA02	7870105	7871157	1	0	1053
BnaARAV-002	BnaA02g27630D	BnA02	20406412	20407386	2	1	975
BnaARAV-003	BnaA05g15710D	BnA05	10202595	10203572	1	0	978
BnaARAV-004	BnaA06g02510D	BnA06	1438200	1439216	1	0	1017
BnaARAV-005	BnaA06g07470D	BnA06	3998760	3999785	2	1	1026
BnaARAV-006	BnaA06g33420D	BnA06	22117657	22121140	11	10	3484
BnaARAV-007	BnaA08g02030D	BnA08	1583593	1584612	1	0	1020
BnaARAV-008	BnaA08g19490D	BnA08	14982814	14984155	2	1	1342
BnaARAV-009	BnaA09g28670D	BnA09	21598357	21599627	3	2	1271
BnaARAV-010	BnaAnng40580D	BnAnn	46431615	46432996	2	1	1382
BnaCRAV-001	BnaC02g18650D	BnC02	14843806	14844837	1	0	1032
BnaCRAV-002	BnaC02g35650D	BnC02	38442235	38443284	2	1	1050
BnaCRAV-003	BnaC03g77730D	BnC03	6121728	6122747	1	0	1020
BnaCRAV-004	BnaC05g51390D	BnC05	2451404	2452249	1	0	846
BnaCRAV-005	BnaC05g20560D	BnC05	13975457	13976740	2	1	1284
BnaCRAV-006	BnaC07g22870D	BnC07	29486217	29487654	3	2	1438
BnaCRAV-007	BnaCnng04580D	BnCnn	4059406	4060464	2	1	1059
BnaCRAV-008	BnaCnng33070D	BnCnn	31436211	31437602	2	1	1392
BnaCRAV-009	BnaCnng37790D	BnCnn	36296782	36298079	2	1	1298
BnaASoloist-001	BnaA08g04940D	BnA08	4842391	4844573	6	5	2183
BnaCSoloist-001	BnaC08g08930D	BnC08	13531079	13531852	3	2	774
BnaCSoloist-002	BnaC08g08940D	BnC08	13541923	13544282	6	5	2360

## Sheet: Table S5
Table S5 List of duplicated AP2/ERF superfamily genes showing evidence of gene conversion. A pair of duplicated genes includes one from AA-subgenome, and the other from CC-subgenome. The number of mutated sites, especially those likely converted sites from AA to CC and from CC to AA were listed.
AA gene ID	AA AP2/ERF	AA gene chr	AA gene start	AA gene end	CC gene ID	CC AP2/ERF	CC gene chr	CC gene start	CC gene end	Conversion sites AA2CC	Conversion sites CC2AA
BnaA01g00290D	BnaAAP2-002	BnA01	147063	149809	BnaC01g01290D	BnaCAP2-001	BnC01	597811	600339	3	1
BnaA01g02720D	BnaAERF-003	BnA01	1348475	1349263	BnaC01g03990D	BnaCERF-004	BnC01	2081982	2082800	2	55
BnaA01g05760D	BnaAERF-005	BnA01	2694259	2695412	BnaC01g00660D	BnaCERF-002	BnC01	274619	275755	9	1
BnaA01g06090D	BnaAERF-006	BnA01	2819956	2822857	BnaC01g07340D	BnaCERF-006	BnC01	3835033	3837888	8	12
BnaA01g28970D	BnaAERF-015	BnA01	20101168	20102186	BnaC01g36330D	BnaCERF-013	BnC01	35650909	35651657	5	0
BnaA02g00560D	BnaAAP2-004	BnA02	214038	217822	BnaC02g00280D	BnaCAP2-004	BnC02	99650	103626	2	16
BnaA02g01570D	BnaAERF-022	BnA02	737061	739044	BnaC02g04660D	BnaCERF-017	BnC02	2470838	2472788	1	0
BnaA02g01920D	BnaAERF-023	BnA02	872792	874514	BnaC02g05060D	BnaCERF-018	BnC02	2640413	2642144	21	0
BnaA02g04480D	BnaAERF-024	BnA02	2007568	2008323	BnaC02g09020D	BnaCERF-022	BnC02	5042788	5043549	2	6
BnaA02g08130D	BnaAAP2-007	BnA02	3851339	3854687	BnaC02g11520D	BnaCAP2-005	BnC02	6825959	6829357	6	7
BnaA03g04570D	BnaAERF-043	BnA03	2133660	2134298	BnaC03g06100D	BnaCERF-036	BnC03	2960833	2961471	10	1
BnaA03g07180D	BnaAERF-044	BnA03	3177220	3178209	BnaC03g09100D	BnaCERF-038	BnC03	4299222	4300217	2	2
BnaA03g07750D	BnaAERF-045	BnA03	3439869	3440630	BnaC03g09750D	BnaCERF-039	BnC03	4689517	4690281	2	0
BnaA03g12320D	BnaAERF-046	BnA03	5607387	5608495	BnaC03g14960D	BnaCERF-040	BnC03	7314912	7316028	3	0
BnaA03g20950D	BnaAERF-050	BnA03	9921592	9922652	BnaC03g25050D	BnaCERF-045	BnC03	14062673	14063503	2	0
BnaA03g22100D	BnaAAP2-011	BnA03	10471932	10474564	BnaC03g26480D	BnaCAP2-008	BnC03	15074594	15077167	9	1
BnaA03g24540D	BnaAERF-051	BnA03	11821472	11822377	BnaC03g29310D	BnaCERF-047	BnC03	17510128	17511033	5	5
BnaA03g33290D	BnaAERF-053	BnA03	16097344	16099376	BnaC03g38390D	BnaCERF-048	BnC03	23518450	23520521	14	3
BnaA03g33790D	BnaAERF-054	BnA03	16358258	16359218	BnaC03g39000D	BnaCERF-049	BnC03	24045121	24046110	1	5
BnaA03g35680D	BnaAERF-056	BnA03	17419078	17419999	BnaC03g41530D	BnaCERF-050	BnC03	26468752	26469796	2	5
BnaA03g46240D	BnaAERF-060	BnA03	23700255	23701187	BnaC07g38490D	BnaCERF-138	BnC07	39823344	39824288	13	0
BnaA04g14840D	BnaAERF-073	BnA04	12453818	12454207	BnaC04g37680D	BnaCERF-072	BnC04	38962892	38963394	3	29
BnaA04g15130D	BnaAERF-074	BnA04	12620146	12620757	BnaC04g38070D	BnaCERF-073	BnC04	39393806	39394435	2	9
BnaA04g25900D	BnaAERF-076	BnA04	18489221	18489919	BnaC04g49870D	BnaCERF-078	BnC04	47754602	47755315	2	5
BnaA05g01500D	BnaAERF-079	BnA05	869266	870245	BnaC04g01080D	BnaCERF-060	BnC04	904940	905783	1	0
BnaA05g04450D	BnaAERF-081	BnA05	2385693	2386595	BnaC04g03870D	BnaCERF-062	BnC04	2868063	2868965	2	3
BnaA05g23420D	BnaAERF-087	BnA05	17736129	17736851	BnaC05g37110D	BnaCERF-095	BnC05	36249199	36249939	2	6
BnaA05g27930D	BnaAERF-090	BnA05	19994327	19995271	BnaC05g42130D	BnaCERF-098	BnC05	39600534	39601469	12	0
BnaA06g10040D	BnaAERF-094	BnA06	5328016	5328891	BnaC05g11660D	BnaCERF-086	BnC05	6788013	6788833	9	9
BnaA06g33270D	BnaAERF-101	BnA06	22013904	22015179	BnaC07g23080D	BnaCERF-132	BnC07	29726650	29727918	9	3
BnaA07g06750D	BnaAERF-105	BnA07	7061870	7062289	BnaC07g08350D	BnaCERF-121	BnC07	13282933	13283349	1	0
BnaA07g08450D	BnaAERF-108	BnA07	8557969	8558505	BnaC07g10480D	BnaCERF-123	BnC07	15984815	15985315	1	0
BnaA07g08610D	BnaAERF-109	BnA07	8677863	8678582	BnaC07g10670D	BnaCERF-124	BnC07	16225359	16226084	2	3
BnaA07g10800D	BnaAERF-111	BnA07	10150923	10151591	BnaC07g14220D	BnaCERF-128	BnC07	19984966	19985637	4	0
BnaA07g12040D	BnaAERF-112	BnA07	11090391	11091413	BnaC07g16160D	BnaCERF-129	BnC07	22142473	22143284	2	0
BnaA07g12050D	BnaAAP2-018	BnA07	11102251	11104689	BnaC07g16190D	BnaCAP2-020	BnC07	22176725	22179170	1	0
BnaA07g18690D	BnaAERF-113	BnA07	15162973	15163704	BnaC06g17770D	BnaCERF-106	BnC06	20301108	20301839	1	3
BnaA07g20720D	BnaAERF-114	BnA07	16166030	16167300	BnaC06g20590D	BnaCERF-107	BnC06	22642419	22643793	8	6
BnaA07g24590D	BnaAERF-120	BnA07	18399051	18400169	BnaC06g25810D	BnaCERF-111	BnC06	27493975	27494928	7	0
BnaA07g27210D	BnaAERF-121	BnA07	19792908	19794008	BnaC06g30140D	BnaCERF-112	BnC06	30976375	30977480	8	5
BnaA07g29400D	BnaAERF-122	BnA07	21054902	21055321	BnaC06g32600D	BnaCERF-114	BnC06	32726395	32726811	1	1
BnaA07g30130D	BnaAERF-123	BnA07	21396991	21397743	BnaC06g33570D	BnaCERF-115	BnC06	33428313	33429137	2	3
BnaA07g31860D	BnaAERF-124	BnA07	22136654	22137327	BnaC06g35730D	BnaCERF-116	BnC06	34571456	34572052	11	0
BnaA07g33380D	BnaAERF-125	BnA07	22907999	22908736	BnaC06g37920D	BnaCERF-117	BnC06	35721295	35722023	6	15
BnaA07g33640D	BnaAERF-126	BnA07	23028805	23029524	BnaC06g38250D	BnaCERF-118	BnC06	35894050	35894754	3	2
BnaA07g33930D	BnaAERF-127	BnA07	23181548	23183348	BnaC06g38580D	BnaCERF-119	BnC06	36111341	36113012	10	3
BnaA07g35130D	BnaAAP2-021	BnA07	23727755	23730811	BnaC06g40040D	BnaCAP2-019	BnC06	36875692	36878546	4	1
BnaA08g12010D	BnaAERF-135	BnA08	10767039	10767731	BnaC03g66900D	BnaCERF-057	BnC03	56580853	56581545	1	0
BnaA08g20700D	BnaAERF-145	BnA08	15517996	15519030	BnaC08g06130D	BnaCERF-146	BnC08	8645760	8646424	8	0
BnaA08g22160D	BnaAERF-146	BnA08	16210758	16211288	BnaC08g18660D	BnaCERF-153	BnC08	21729817	21730350	10	0
BnaA08g23880D	BnaAERF-147	BnA08	16847702	16848718	BnaC08g16630D	BnaCERF-152	BnC08	20556123	20557736	3	3
BnaA09g04580D	BnaAERF-150	BnA09	2256913	2258361	BnaC09g04040D	BnaCERF-168	BnC09	2269462	2273996	3	2
BnaA09g04650D	BnaAERF-151	BnA09	2290730	2291577	BnaC09g04110D	BnaCERF-169	BnC09	2342437	2343261	2	0
BnaA09g05710D	BnaAERF-152	BnA09	2794240	2795081	BnaC09g05370D	BnaCERF-170	BnC09	3158209	3158814	3	1
BnaA09g18210D	BnaAERF-159	BnA09	11355272	11356153	BnaC09g20100D	BnaCERF-177	BnC09	17191504	17192394	13	0
BnaA09g30360D	BnaAERF-165	BnA09	22581323	22581999	BnaC05g18050D	BnaCERF-089	BnC05	11803062	11803547	1	17
BnaA09g34250D	BnaAAP2-024	BnA09	25130490	25134136	BnaC08g25150D	BnaCAP2-022	BnC08	26991479	26995288	1	1
BnaA09g36920D	BnaAERF-167	BnA09	26640589	26641401	BnaC08g28620D	BnaCERF-156	BnC08	29192486	29193307	5	0
BnaA09g38530D	BnaAERF-168	BnA09	27499329	27500075	BnaC08g30700D	BnaCERF-157	BnC08	30355469	30356215	5	4
BnaA09g39350D	BnaAERF-169	BnA09	27899462	27900313	BnaC08g31500D	BnaCERF-158	BnC08	30864603	30865635	3	0
BnaA09g46720D	BnaAERF-171	BnA09	31659444	31660328	BnaC08g40750D	BnaCERF-161	BnC08	35820784	35821662	1	6
BnaA09g46790D	BnaAERF-172	BnA09	31684630	31685313	BnaC08g40860D	BnaCERF-162	BnC08	35865308	35865991	20	0
BnaA09g47030D	BnaAERF-173	BnA09	31755875	31756686	BnaC08g41070D	BnaCERF-163	BnC08	35952841	35953642	1	0
BnaA09g50010D	BnaAERF-174	BnA09	33151084	33151773	BnaC08g44670D	BnaCERF-165	BnC08	37772552	37773238	5	3
BnaA10g12950D	BnaAAP2-026	BnA10	10540692	10544231	BnaC09g35430D	BnaCAP2-024	BnC09	38788784	38792270	10	0
BnaA10g15390D	BnaAERF-184	BnA10	11975173	11975937	BnaC09g37870D	BnaCERF-182	BnC09	41022635	41023402	3	0
BnaA10g20950D	BnaAERF-187	BnA10	14517760	14518550	BnaC09g45000D	BnaCERF-186	BnC09	45536923	45537657	8	1
BnaA10g21750D	BnaAAP2-027	BnA10	14851691	14856319	BnaC09g46030D	BnaCAP2-026	BnC09	46078053	46081145	14	3
Total										356	267

## Sheet: Table S6
Table S6 The orthologous AP2/ERF superfamily genes in B. napus and other 14 species.
Gene ID	Gene ID	Inflation
Ath|AT1G01250.1	Bna|BnaCnng08620D	0.78
Ath|AT1G04370.1	Bna|BnaAnng12120D	0.437
Ath|AT1G06160.1	Bna|BnaA09g50010D	0.702
Ath|AT1G12610.1	Bna|BnaA09g47030D	0.826
Ath|AT1G12630.1	Bna|BnaA08g24660D	0.553
Ath|AT1G12890.1	Bna|BnaA09g46790D	0.46
Ath|AT1G12980.1	Bna|BnaC05g09160D	0.797
Ath|AT1G13260.1	Bna|BnaA06g07470D	1.324
Ath|AT1G13260.1	Bna|BnaAnng40580D	1.324
Ath|AT1G13260.1	Bna|BnaCnng33070D	1.324
Ath|AT1G13260.1	Bna|BnaCnng37790D	1.324
Ath|AT1G15360.1	Bna|BnaC05g11660D	0.771
Ath|AT1G16060.1	Bna|BnaA06g10760D	1.324
Ath|AT1G19210.1	Bna|BnaC08g36830D	0.682
Ath|AT1G21910.1	Bna|BnaAnng28960D	0.708
Ath|AT1G22190.1	Bna|BnaC05g17550D	0.785
Ath|AT1G22810.1	Bna|BnaA07g10270D	0.603
Ath|AT1G24590.1	Bna|BnaA07g36710D	1.233
Ath|AT1G25560.1	Bna|BnaA08g19490D	1.324
Ath|AT1G25560.1	Bna|BnaA09g28670D	1.324
Ath|AT1G25560.1	Bna|BnaC05g20560D	1.324
Ath|AT1G25560.1	Bna|BnaCnng04580D	1.324
Ath|AT1G28160.1	Bna|BnaC07g10670D	1.018
Ath|AT1G28360.1	Bna|BnaA08g18390D	0.675
Ath|AT1G28370.1	Bna|BnaA09g27300D	0.386
Ath|AT1G33760.1	Bna|BnaC08g07150D	0.673
Ath|AT1G36060.1	Bna|BnaAnng09570D	1.149
Ath|AT1G44830.1	Bna|BnaC06g00880D	0.538
Ath|AT1G46768.1	Bna|BnaA08g04090D	0.552
Ath|AT1G46768.1	Bna|BnaC08g04820D	0.552
Ath|AT1G50640.1	Bna|BnaC06g03860D	0.594
Ath|AT1G51120.1	Bna|BnaA08g02030D	1.306
Ath|AT1G51190.1	Bna|BnaA01g36720D	1.324
Ath|AT1G51190.1	Bna|BnaA05g15470D	1.324
Ath|AT1G51190.1	Bna|BnaA05g20050D	1.324
Ath|AT1G51190.1	Bna|BnaAnng40110D	1.324
Ath|AT1G51190.1	Bna|BnaC05g27100D	1.324
Ath|AT1G51190.1	Bna|BnaC05g31430D	1.324
Ath|AT1G51190.1	Bna|BnaC06g40770D	1.324
Ath|AT1G63030.1	Bna|BnaA09g10730D	0.842
Ath|AT1G63040.1	Bna|BnaA09g10750D	0.728
Ath|AT1G64380.1	Bna|BnaA09g12290D	0.995
Ath|AT1G68550.1	Bna|BnaA07g24590D	0.786
Ath|AT1G68840.1	Bna|BnaA02g14040D	1.324
Ath|AT1G68840.1	Bna|BnaC02g18650D	1.324
Ath|AT1G71130.1	Bna|BnaC02g20580D	0.609
Ath|AT1G71450.1	Bna|BnaA02g15420D	0.764
Ath|AT1G71520.1	Bna|BnaA07g29400D	0.556
Ath|AT1G72360.2	Bna|BnaA07g23090D	0.546
Ath|AT1G72570.1	Bna|BnaA02g16050D	1.324
Ath|AT1G72570.1	Bna|BnaC02g21480D	1.324
Ath|AT1G74930.1	Bna|BnaA07g31860D	0.627
Ath|AT1G75490.1	Bna|BnaA07g21680D	0.884
Ath|AT1G77200.1	Bna|BnaA07g33380D	0.766
Ath|AT1G77640.1	Bna|BnaA07g33640D	0.67
Ath|AT1G78080.1	Bna|BnaC06g20590D	1.249
Ath|AT1G79700.2	Bna|BnaC06g40040D	1.149
Ath|AT1G80580.1	Bna|BnaC02g22960D	0.666
Ath|AT2G20350.1	Bna|BnaA03g48270D	0.455
Ath|AT2G20880.1	Bna|BnaAnng29660D	0.896
Ath|AT2G22200.1	Bna|BnaA04g12700D	0.863
Ath|AT2G23340.1	Bna|BnaA04g13590D	0.678
Ath|AT2G25820.1	Bna|BnaC04g38070D	0.687
Ath|AT2G28550.3	Bna|BnaA03g22100D	1.324
Ath|AT2G28550.3	Bna|BnaA07g13990D	1.324
Ath|AT2G28550.3	Bna|BnaC03g26480D	1.324
Ath|AT2G28550.3	Bna|BnaC04g15640D	1.324
Ath|AT2G31230.1	Bna|BnaAnng40920D	0.902
Ath|AT2G33710.2	Bna|BnaA05g09970D	0.718
Ath|AT2G35700.1	Bna|BnaAnng37500D	0.67
Ath|AT2G36450.1	Bna|BnaAnng34830D	0.674
Ath|AT2G38340.1	Bna|BnaC04g53380D	0.718
Ath|AT2G40220.1	Bna|BnaC03g72510D	0.994
Ath|AT2G40340.1	Bna|BnaA04g29310D	0.755
Ath|AT2G41710.3	Bna|BnaA03g19580D	1.324
Ath|AT2G41710.3	Bna|BnaA05g02350D	1.324
Ath|AT2G41710.3	Bna|BnaC03g23470D	1.324
Ath|AT2G41710.3	Bna|BnaC04g02040D	1.324
Ath|AT2G44840.1	Bna|BnaA04g25900D	0.939
Ath|AT2G44940.1	Bna|BnaA05g04450D	0.878
Ath|AT2G46310.1	Bna|BnaA05g01500D	0.731
Ath|AT2G47520.1	Bna|BnaC04g51210D	0.479
Ath|AT3G11020.1	Bna|BnaC05g42130D	0.821
Ath|AT3G14230.1	Bna|BnaA01g29490D	1.262
Ath|AT3G15210.1	Bna|BnaC03g39000D	0.684
Ath|AT3G16280.1	Bna|BnaC05g37110D	0.738
Ath|AT3G16770.1	Bna|BnaA03g34290D	0.976
Ath|AT3G16770.1	Bna|BnaCnng27470D	0.97
Ath|AT3G20310.1	Bna|BnaC05g31720D	0.788
Ath|AT3G20840.1	Bna|BnaA01g36720D	1.324
Ath|AT3G20840.1	Bna|BnaA05g15470D	1.324
Ath|AT3G20840.1	Bna|BnaA05g20050D	1.324
Ath|AT3G20840.1	Bna|BnaC05g27100D	1.324
Ath|AT3G20840.1	Bna|BnaC05g31430D	1.324
Ath|AT3G20840.1	Bna|BnaCnng60480D	1.324
Ath|AT3G23220.1	Bna|BnaC07g08360D	0.358
Ath|AT3G23230.1	Bna|BnaA01g23960D	0.513
Ath|AT3G23230.1	Bna|BnaC01g31050D	0.504
Ath|AT3G23240.1	Bna|BnaA01g23940D	0.876
Ath|AT3G25730.1	Bna|BnaC02g35650D	1.261
Ath|AT3G25890.1	Bna|BnaC07g23080D	1.169
Ath|AT3G50260.1	Bna|BnaAnng03730D	0.589
Ath|AT3G54320.1	Bna|BnaA07g16350D	1.324
Ath|AT3G54320.1	Bna|BnaA09g34250D	1.324
Ath|AT3G54320.1	Bna|BnaC08g25150D	1.324
Ath|AT3G54990.1	Bna|BnaC08g25840D	1.162
Ath|AT3G57600.1	Bna|BnaC04g55440D	1.057
Ath|AT3G60490.1	Bna|BnaA09g38530D	0.809
Ath|AT3G61630.1	Bna|BnaC08g31500D	0.815
Ath|AT4G13040.3	Bna|BnaC08g08940D	0.636
Ath|AT4G13620.1	Bna|BnaC04g55700D	1.324
Ath|AT4G16750.1	Bna|BnaCnng77210D	0.7
Ath|AT4G17490.1	Bna|BnaA01g34910D	0.957
Ath|AT4G17500.1	Bna|BnaCnng05080D	0.941
Ath|AT4G18450.1	Bna|BnaC01g40920D	0.999
Ath|AT4G23750.1	Bna|BnaA01g13420D	1.156
Ath|AT4G25470.1	Bna|BnaAnng34260D	0.886
Ath|AT4G27950.1	Bna|BnaA08g13940D	1.101
Ath|AT4G28140.1	Bna|BnaA08g13860D	1.001
Ath|AT4G31060.1	Bna|BnaA01g06090D	0.725
Ath|AT4G32800.1	Bna|BnaA08g12010D	0.766
Ath|AT4G34410.1	Bna|BnaA03g52830D	0.837
Ath|AT4G36900.1	Bna|BnaCnng39660D	0.708
Ath|AT4G36920.1	Bna|BnaA03g53830D	1.324
Ath|AT4G36920.1	Bna|BnaC01g01710D	1.324
Ath|AT4G36920.1	Bna|BnaCnng39690D	1.324
Ath|AT4G37750.1	Bna|BnaA01g00290D	1.324
Ath|AT4G37750.1	Bna|BnaA08g15790D	1.324
Ath|AT4G37750.1	Bna|BnaC01g01290D	1.324
Ath|AT4G37750.1	Bna|BnaC03g61270D	1.324
Ath|AT4G37750.1	Bna|BnaC07g46770D	1.324
Ath|AT4G39780.1	Bna|BnaA01g05760D	1.107
Ath|AT5G05410.1	Bna|BnaAnng01320D	0.962
Ath|AT5G07310.1	Bna|BnaA03g02000D	0.951
Ath|AT5G07580.1	Bna|BnaA10g30200D	0.805
Ath|AT5G10510.3	Bna|BnaA02g00560D	1.324
Ath|AT5G10510.3	Bna|BnaA03g02990D	1.324
Ath|AT5G10510.3	Bna|BnaA10g21750D	1.324
Ath|AT5G10510.3	Bna|BnaC02g00280D	1.324
Ath|AT5G10510.3	Bna|BnaC09g46030D	1.324
Ath|AT5G11190.1	Bna|BnaCnng59450D	0.795
Ath|AT5G11590.1	Bna|BnaA10g20950D	0.881
Ath|AT5G13330.1	Bna|BnaC03g05820D	0.655
Ath|AT5G13910.1	Bna|BnaA03g04570D	0.711
Ath|AT5G17430.1	Bna|BnaA02g03590D	1.324
Ath|AT5G17430.1	Bna|BnaA10g29740D	1.324
Ath|AT5G17430.1	Bna|BnaC02g44180D	1.324
Ath|AT5G17430.1	Bna|BnaC09g40510D	1.324
Ath|AT5G18450.1	Bna|BnaC09g39350D	1.192
Ath|AT5G18560.1	Bna|BnaA02g35090D	1.324
Ath|AT5G18560.1	Bna|BnaA03g07180D	1.324
Ath|AT5G18560.1	Bna|BnaC02g08170D	1.324
Ath|AT5G18560.1	Bna|BnaC09g39250D	1.324
Ath|AT5G19790.1	Bna|BnaC09g37870D	1.028
Ath|AT5G25190.1	Bna|BnaA02g32120D	0.733
Ath|AT5G25390.2	Bna|BnaA06g27670D	0.809
Ath|AT5G25810.1	Bna|BnaA06g27900D	0.77
Ath|AT5G43410.1	Bna|BnaC09g17590D	0.449
Ath|AT5G44210.1	Bna|BnaA02g22560D	0.641
Ath|AT5G44210.1	Bna|BnaC02g30930D	0.641
Ath|AT5G47220.1	Bna|BnaCnng60520D	0.797
Ath|AT5G47230.1	Bna|BnaC09g20100D	1.085
Ath|AT5G51190.1	Bna|BnaC09g27360D	0.911
Ath|AT5G51990.1	Bna|BnaA10g07630D	0.922
Ath|AT5G52020.1	Bna|BnaC09g28200D	0.739
Ath|AT5G53290.1	Bna|BnaA02g10340D	1.16
Ath|AT5G57390.1	Bna|BnaA02g08130D	1.324
Ath|AT5G57390.1	Bna|BnaC02g11520D	1.324
Ath|AT5G60120.2	Bna|BnaA02g06490D	1.324
Ath|AT5G60120.2	Bna|BnaA10g12950D	1.324
Ath|AT5G60120.2	Bna|BnaC09g35430D	1.324
Ath|AT5G61590.1	Bna|BnaA03g40370D	0.818
Ath|AT5G61600.1	Bna|BnaA03g40380D	0.874
Ath|AT5G61890.1	Bna|BnaCnng24520D	0.684
Ath|AT5G64750.1	Bna|BnaA06g23710D	1.176
Ath|AT5G65130.1	Bna|BnaA06g24080D	0.93
Ath|AT5G65510.1	Bna|BnaA02g00560D	1.324
Ath|AT5G65510.1	Bna|BnaA06g24400D	1.324
Ath|AT5G65510.1	Bna|BnaA10g21750D	1.324
Ath|AT5G65510.1	Bna|BnaC02g00280D	1.324
Ath|AT5G65510.1	Bna|BnaC03g48820D	1.324
Ath|AT5G67000.1	Bna|BnaC04g37670D	0.48
Ath|AT5G67180.1	Bna|BnaC07g16190D	1.233
Ath|AT5G67190.1	Bna|BnaA07g12040D	0.658
Ath|AT5G67190.1	Bna|BnaC07g16160D	0.658
Atr|evm_27.model.AmTr_v1.0_scaffold00003.101	Bna|BnaC05g36570D	0.684
Atr|evm_27.model.AmTr_v1.0_scaffold00003.102	Bna|BnaC04g51210D	0.598
Atr|evm_27.model.AmTr_v1.0_scaffold00007.249	Bna|BnaC05g20560D	2.013
Atr|evm_27.model.AmTr_v1.0_scaffold00007.391	Bna|BnaC08g36830D	0.67
Atr|evm_27.model.AmTr_v1.0_scaffold00009.83	Bna|BnaA01g23940D	0.845
Atr|evm_27.model.AmTr_v1.0_scaffold00009.85	Bna|BnaC09g17590D	0.584
Atr|evm_27.model.AmTr_v1.0_scaffold00010.176	Bna|BnaA07g33930D	0.886
Atr|evm_27.model.AmTr_v1.0_scaffold00016.53	Bna|BnaA02g01570D	0.622
Atr|evm_27.model.AmTr_v1.0_scaffold00019.292	Bna|BnaC02g11520D	2.192
Atr|evm_27.model.AmTr_v1.0_scaffold00019.64	Bna|BnaA06g10760D	1.875
Atr|evm_27.model.AmTr_v1.0_scaffold00021.142	Bna|BnaA01g09230D	0.571
Atr|evm_27.model.AmTr_v1.0_scaffold00021.214	Bna|BnaCnng08620D	0.708
Atr|evm_27.model.AmTr_v1.0_scaffold00022.382	Bna|BnaA09g36920D	1.024
Atr|evm_27.model.AmTr_v1.0_scaffold00022.382	Bna|BnaC08g28620D	1.016
Atr|evm_27.model.AmTr_v1.0_scaffold00025.407	Bna|BnaA08g23880D	1.165
Atr|evm_27.model.AmTr_v1.0_scaffold00026.86	Bna|BnaC02g22960D	0.546
Atr|evm_27.model.AmTr_v1.0_scaffold00035.43	Bna|BnaC01g01710D	1.796
Atr|evm_27.model.AmTr_v1.0_scaffold00040.194	Bna|BnaA08g30950D	0.899
Atr|evm_27.model.AmTr_v1.0_scaffold00049.247	Bna|BnaA07g36710D	0.553
Atr|evm_27.model.AmTr_v1.0_scaffold00051.83	Bna|BnaA09g07540D	0.741
Atr|evm_27.model.AmTr_v1.0_scaffold00058.233	Bna|BnaC04g15640D	1.574
Atr|evm_27.model.AmTr_v1.0_scaffold00065.42	Bna|BnaC01g01290D	2.152
Atr|evm_27.model.AmTr_v1.0_scaffold00068.50	Bna|BnaC03g09750D	0.674
Atr|evm_27.model.AmTr_v1.0_scaffold00069.106	Bna|BnaA10g07630D	0.844
Atr|evm_27.model.AmTr_v1.0_scaffold00089.56	Bna|BnaC04g55700D	0.674
Atr|evm_27.model.AmTr_v1.0_scaffold00095.55	Bna|BnaAnng34830D	0.826
Atr|evm_27.model.AmTr_v1.0_scaffold00097.53	Bna|BnaC02g14430D	0.753
Atr|evm_27.model.AmTr_v1.0_scaffold00111.88	Bna|BnaC09g27360D	0.708
Atr|evm_27.model.AmTr_v1.0_scaffold00129.96	Bna|BnaC03g38390D	0.82
Atr|evm_27.model.AmTr_v1.0_scaffold00150.32	Bna|BnaA09g04650D	0.931
Atr|evm_27.model.AmTr_v1.0_scaffold00159.24	Bna|BnaA03g19580D	1.057
Bna|BnaA01g00290D	Bol|Bo1g003450.1	1.091
Bna|BnaA01g00290D	Bol|Bo3g153310.1	1.091
Bna|BnaA01g00290D	Bol|Bo7g118740.1	1.091
Bna|BnaA01g04150D	Bol|Bo1g009990.1	0.8
Bna|BnaA01g05760D	Bol|Bo1g002840.1	1.091
Bna|BnaA01g13420D	Bol|Bo1g037170.1	1.091
Bna|BnaA01g16910D	Bol|Bo1g051230.1	1.069
Bna|BnaA01g23940D	Bol|Bo1g102210.1	0.915
Bna|BnaA01g29490D	Bol|Bo1g134510.1	1.091
Bna|BnaA01g31290D	Bol|Bo1g141310.1	1.091
Bna|BnaA01g34910D	Bol|Bo1g017580.1	1.032
Bna|BnaA01g36720D	Bol|Bo1g108580.1	1.091
Bna|BnaA01g36720D	Bol|Bo5g081310.1	1.091
Bna|BnaA01g36720D	Bol|Bo5g105180.1	1.091
Bna|BnaA01g36720D	Bol|Bo6g101980.1	1.091
Bna|BnaA02g00560D	Bol|Bo2g009900.1	1.091
Bna|BnaA02g00560D	Bol|Bo3g006680.1	1.091
Bna|BnaA02g00560D	Bol|Bo9g171990.1	1.091
Bna|BnaA02g01920D	Bol|Bo2g011600.1	1.091
Bna|BnaA02g03590D	Bol|Bo2g013700.1	1.091
Bna|BnaA02g03590D	Bol|Bo9g160240.1	1.091
Bna|BnaA02g06490D	Bol|Bo2g025090.1	1.091
Bna|BnaA02g06490D	Bol|Bo9g141100.1	1.091
Bna|BnaA02g08130D	Bol|Bo2g032400.1	1.091
Bna|BnaA02g10340D	Bol|Bo2g045930.1	1.091
Bna|BnaA02g10340D	Bol|Bo9g111050.1	1.091
Bna|BnaA02g13950D	Bol|Bo2g060040.1	1.091
Bna|BnaA02g14040D	Bol|Bo2g061320.1	1.091
Bna|BnaA02g15410D	Bol|Bo2g072950.1	0.615
Bna|BnaA02g16050D	Bol|Bo2g076920.1	1.091
Bna|BnaA02g27630D	Bol|Bo2g138650.1	1.091
Bna|BnaA02g34370D	Bol|Bo2g166380.1	1.091
Bna|BnaA02g35090D	Bol|Bo2g016580.1	1.091
Bna|BnaA02g35180D	Bol|Bo2g016490.1	1.091
Bna|BnaA03g02000D	Bol|Bo3g004290.1	0.961
Bna|BnaA03g02990D	Bol|Bo2g009900.1	1.091
Bna|BnaA03g02990D	Bol|Bo3g006680.1	1.091
Bna|BnaA03g02990D	Bol|Bo9g171990.1	1.091
Bna|BnaA03g07180D	Bol|Bo3g013220.1	1.091
Bna|BnaA03g12320D	Bol|Bo3g022760.1	1.091
Bna|BnaA03g19580D	Bol|Bo3g035770.1	1.091
Bna|BnaA03g19580D	Bol|Bo4g013420.1	1.091
Bna|BnaA03g22100D	Bol|Bo3g040110.1	1.091
Bna|BnaA03g22100D	Bol|Bo4g070350.1	1.091
Bna|BnaA03g31510D	Bol|Bo3g063910.1	1.091
Bna|BnaA03g33290D	Bol|Bo3g066010.1	1.091
Bna|BnaA03g48270D	Bol|Bo7g111100.1	0.512
Bna|BnaA03g48910D	Bol|Bo7g111760.1	1.091
Bna|BnaA03g49050D	Bol|Bo7g111910.1	1.091
Bna|BnaA03g53830D	Bol|Bo1g004960.1	1.091
Bna|BnaA03g53830D	Bol|Bo7g118400.1	1.091
Bna|BnaA04g12700D	Bol|Bo4g149390.1	0.953
Bna|BnaA04g29310D	Bol|Bo4g190040.1	1.034
Bna|BnaA05g02350D	Bol|Bo3g035770.1	1.091
Bna|BnaA05g02350D	Bol|Bo4g013420.1	1.091
Bna|BnaA05g04450D	Bol|Bo4g024220.1	1.091
Bna|BnaA05g15470D	Bol|Bo1g108580.1	1.091
Bna|BnaA05g15470D	Bol|Bo5g081310.1	1.091
Bna|BnaA05g15470D	Bol|Bo5g105180.1	1.091
Bna|BnaA05g15470D	Bol|Bo6g101980.1	1.091
Bna|BnaA05g18740D	Bol|Bo5g109800.1	1.091
Bna|BnaA05g20050D	Bol|Bo1g108580.1	1.091
Bna|BnaA05g20050D	Bol|Bo5g081310.1	1.091
Bna|BnaA05g20050D	Bol|Bo5g105180.1	1.091
Bna|BnaA05g20050D	Bol|Bo6g101980.1	1.091
Bna|BnaA05g25200D	Bol|Bo5g130490.1	1.091
Bna|BnaA05g27930D	Bol|Bo5g136930.1	1.091
Bna|BnaA06g07470D	Bol|Bo5g015210.1	1.091
Bna|BnaA06g07470D	Bol|Bo8g107500.1	1.091
Bna|BnaA06g10760D	Bol|Bo5g021520.1	1.091
Bna|BnaA06g23710D	Bol|Bo3g100930.1	1.091
Bna|BnaA06g24400D	Bol|Bo3g099090.1	1.091
Bna|BnaA06g27540D	Bol|Bo7g096180.1	0.685
Bna|BnaA06g33270D	Bol|Bo7g082250.1	1.091
Bna|BnaA06g33420D	Bol|Bo2g138650.1	1.091
Bna|BnaA06g40170D	Bol|Bo7g077410.1	1.091
Bna|BnaA07g12050D	Bol|Bo7g064000.1	1.091
Bna|BnaA07g13990D	Bol|Bo3g040110.1	1.091
Bna|BnaA07g13990D	Bol|Bo4g070350.1	1.091
Bna|BnaA07g16350D	Bol|Bo6g058880.1	1.091
Bna|BnaA07g16350D	Bol|Bo8g083590.1	1.091
Bna|BnaA07g20720D	Bol|Bo6g044980.1	1.091
Bna|BnaA07g24590D	Bol|Bo6g030770.1	1.091
Bna|BnaA07g27210D	Bol|Bo6g019840.1	1.091
Bna|BnaA07g30130D	Bol|Bo6g010980.1	0.842
Bna|BnaA07g33380D	Bol|Bo6g005680.1	0.763
Bna|BnaA07g35130D	Bol|Bo6g002750.1	1.091
Bna|BnaA07g36710D	Bol|Bo7g050300.1	1.091
Bna|BnaA08g02030D	Bol|Bo3g179890.1	1.091
Bna|BnaA08g04090D	Bol|Bo8g019370.1	0.484
Bna|BnaA08g08300D	Bol|Bo8g049450.1	1.091
Bna|BnaA08g12010D	Bol|Bo3g171090.1	0.954
Bna|BnaA08g13860D	Bol|Bo8g054130.1	1.088
Bna|BnaA08g13940D	Bol|Bo8g053000.1	1.091
Bna|BnaA08g15790D	Bol|Bo1g003450.1	1.091
Bna|BnaA08g15790D	Bol|Bo3g153310.1	1.091
Bna|BnaA08g15790D	Bol|Bo7g118740.1	1.091
Bna|BnaA08g18390D	Bol|Bo3g143340.1	0.736
Bna|BnaA08g19170D	Bol|Bo3g140080.1	1.091
Bna|BnaA08g19490D	Bol|Bo3g138550.1	1.091
Bna|BnaA08g19490D	Bol|Bo5g043120.1	1.091
Bna|BnaA08g24660D	Bol|Bo8g064940.1	0.608
Bna|BnaA08g30910D	Bol|Bo8g050740.1	0.82
Bna|BnaA09g18210D	Bol|Bo9g069410.1	1.091
Bna|BnaA09g28670D	Bol|Bo3g138550.1	1.091
Bna|BnaA09g28670D	Bol|Bo5g043120.1	1.091
Bna|BnaA09g30810D	Bol|Bo5g037400.1	1.091
Bna|BnaA09g34250D	Bol|Bo6g058880.1	1.091
Bna|BnaA09g34250D	Bol|Bo8g083590.1	1.091
Bna|BnaA09g46720D	Bol|Bo8g107780.1	1.091
Bna|BnaA09g54740D	Bol|Bo8g087280.1	1.091
Bna|BnaA10g12950D	Bol|Bo2g025090.1	1.091
Bna|BnaA10g12950D	Bol|Bo9g141100.1	1.091
Bna|BnaA10g16490D	Bol|Bo9g155940.1	1.091
Bna|BnaA10g19960D	Bol|Bo9g167820.1	0.771
Bna|BnaA10g21750D	Bol|Bo2g009900.1	1.091
Bna|BnaA10g21750D	Bol|Bo3g006680.1	1.091
Bna|BnaA10g21750D	Bol|Bo9g171990.1	1.091
Bna|BnaA10g23760D	Bol|Bo9g175390.1	1.091
Bna|BnaA10g29740D	Bol|Bo9g160240.1	1.091
Bna|BnaA10g29740D	Bol|Bo9g160260.1	1.091
Bna|BnaAnng01320D	Bol|Bo2g006960.1	1.041
Bna|BnaAnng06940D	Bol|Bo2g161480.1	0.943
Bna|BnaAnng09570D	Bol|Bo5g069450.1	1.091
Bna|BnaAnng20260D	Bol|Bo2g060040.1	1.091
Bna|BnaAnng20420D	Bol|Bo1g134510.1	1.091
Bna|BnaAnng23490D	Bol|Bo1g141310.1	1.091
Bna|BnaAnng26790D	Bol|Bo9g154770.1	1.091
Bna|BnaAnng29660D	Bol|Bo8g102130.1	1.091
Bna|BnaAnng36370D	Bol|Bo1g051080.1	1.091
Bna|BnaAnng40110D	Bol|Bo5g081310.1	1.091
Bna|BnaAnng40110D	Bol|Bo6g101980.1	1.091
Bna|BnaAnng40580D	Bol|Bo5g015210.1	1.091
Bna|BnaAnng40580D	Bol|Bo8g107500.1	1.091
Bna|BnaC01g00660D	Bol|Bo1g002840.1	1.091
Bna|BnaC01g01290D	Bol|Bo1g003450.1	1.091
Bna|BnaC01g01290D	Bol|Bo3g153310.1	1.091
Bna|BnaC01g01290D	Bol|Bo7g118740.1	1.091
Bna|BnaC01g01700D	Bol|Bo1g004940.1	0.88
Bna|BnaC01g01710D	Bol|Bo1g004960.1	1.091
Bna|BnaC01g01710D	Bol|Bo7g118400.1	1.091
Bna|BnaC01g07340D	Bol|Bo1g011650.1	0.766
Bna|BnaC01g10100D	Bol|Bo1g017590.1	0.929
Bna|BnaC01g15610D	Bol|Bo1g037170.1	1.091
Bna|BnaC01g20660D	Bol|Bo1g051230.1	1.091
Bna|BnaC01g31050D	Bol|Bo1g102220.1	0.809
Bna|BnaC01g35070D	Bol|Bo1g123160.1	1.08
Bna|BnaC01g36330D	Bol|Bo1g129710.1	0.96
Bna|BnaC01g40920D	Bol|Bo1g019590.1	1.091
Bna|BnaC02g00280D	Bol|Bo2g009900.1	1.091
Bna|BnaC02g00280D	Bol|Bo3g006680.1	1.091
Bna|BnaC02g00280D	Bol|Bo9g171990.1	1.091
Bna|BnaC02g01530D	Bol|Bo2g008700.1	0.844
Bna|BnaC02g01680D	Bol|Bo2g008570.1	1.091
Bna|BnaC02g03940D	Bol|Bo2g010530.1	1.018
Bna|BnaC02g04660D	Bol|Bo2g011200.1	1.091
Bna|BnaC02g05060D	Bol|Bo2g011600.1	1.091
Bna|BnaC02g08060D	Bol|Bo2g016490.1	1.091
Bna|BnaC02g08170D	Bol|Bo2g016580.1	1.091
Bna|BnaC02g08170D	Bol|Bo9g154770.1	1.091
Bna|BnaC02g09020D	Bol|Bo2g018360.1	1.091
Bna|BnaC02g11520D	Bol|Bo2g032400.1	1.091
Bna|BnaC02g14430D	Bol|Bo2g045930.1	1.091
Bna|BnaC02g18650D	Bol|Bo2g061320.1	1.091
Bna|BnaC02g20580D	Bol|Bo2g070850.1	0.697
Bna|BnaC02g21480D	Bol|Bo2g076920.1	1.091
Bna|BnaC02g22960D	Bol|Bo2g095830.1	1.035
Bna|BnaC02g24390D	Bol|Bo2g083920.1	0.796
Bna|BnaC02g30930D	Bol|Bo2g122260.1	0.852
Bna|BnaC02g35650D	Bol|Bo2g138650.1	1.091
Bna|BnaC02g35790D	Bol|Bo2g138790.1	1.091
Bna|BnaC02g40810D	Bol|Bo2g158960.1	0.84
Bna|BnaC02g43290D	Bol|Bo2g166380.1	1.091
Bna|BnaC02g43540D	Bol|Bo00615s260.1	1.091
Bna|BnaC02g44180D	Bol|Bo2g013700.1	1.091
Bna|BnaC02g44180D	Bol|Bo9g160240.1	1.091
Bna|BnaC03g05820D	Bol|Bo3g009120.1	0.992
Bna|BnaC03g06100D	Bol|Bo3g009410.1	0.934
Bna|BnaC03g09040D	Bol|Bo3g013160.1	1.091
Bna|BnaC03g09100D	Bol|Bo3g013220.1	1.091
Bna|BnaC03g09750D	Bol|Bo3g013830.1	1.091
Bna|BnaC03g14960D	Bol|Bo3g022760.1	1.091
Bna|BnaC03g15720D	Bol|Bo3g023490.1	0.956
Bna|BnaC03g17400D	Bol|Bo3g025110.1	1.027
Bna|BnaC03g19550D	Bol|Bo3g028500.1	0.828
Bna|BnaC03g20180D	Bol|Bo3g030140.1	0.73
Bna|BnaC03g23470D	Bol|Bo3g035770.1	1.091
Bna|BnaC03g23470D	Bol|Bo4g013420.1	1.091
Bna|BnaC03g25050D	Bol|Bo3g037480.1	1.091
Bna|BnaC03g26480D	Bol|Bo3g040110.1	1.091
Bna|BnaC03g26480D	Bol|Bo4g070350.1	1.091
Bna|BnaC03g29310D	Bol|Bo3g045150.1	1.038
Bna|BnaC03g31040D	Bol|Bo2g076920.1	1.091
Bna|BnaC03g38390D	Bol|Bo3g066010.1	1.091
Bna|BnaC03g39000D	Bol|Bo3g066710.1	0.88
Bna|BnaC03g41530D	Bol|Bo3g074840.1	0.739
Bna|BnaC03g48820D	Bol|Bo3g099090.1	1.091
Bna|BnaC03g49170D	Bol|Bo00790s010.1	1.091
Bna|BnaC03g49530D	Bol|Bo3g100930.1	1.091
Bna|BnaC03g58300D	Bol|Bo3g143080.1	1.054
Bna|BnaC03g60650D	Bol|Bo3g152610.1	1.091
Bna|BnaC03g61270D	Bol|Bo1g003450.1	1.091
Bna|BnaC03g61270D	Bol|Bo3g153310.1	1.091
Bna|BnaC03g61270D	Bol|Bo7g118740.1	1.091
Bna|BnaC03g66140D	Bol|Bo3g168910.1	1.091
Bna|BnaC03g69420D	Bol|Bo3g182770.1	0.51
Bna|BnaC03g71900D	Bol|Bo3g024240.1	0.97
Bna|BnaC03g72510D	Bol|Bo3g034810.1	1.091
Bna|BnaC03g77730D	Bol|Bo3g179890.1	1.091
Bna|BnaC04g01080D	Bol|Bo4g009400.1	1.091
Bna|BnaC04g02040D	Bol|Bo3g035770.1	1.091
Bna|BnaC04g02040D	Bol|Bo4g013420.1	1.091
Bna|BnaC04g03870D	Bol|Bo4g024220.1	1.091
Bna|BnaC04g08850D	Bol|Bo4g034600.1	0.787
Bna|BnaC04g09380D	Bol|Bo4g036220.1	0.9
Bna|BnaC04g13510D	Bol|Bo4g052480.1	1.038
Bna|BnaC04g15640D	Bol|Bo3g040110.1	1.091
Bna|BnaC04g15640D	Bol|Bo4g070350.1	1.091
Bna|BnaC04g34610D	Bol|Bo4g149390.1	0.974
Bna|BnaC04g35800D	Bol|Bo4g151460.1	0.747
Bna|BnaC04g37670D	Bol|Bo4g157530.1	0.529
Bna|BnaC04g38070D	Bol|Bo4g158810.1	0.794
Bna|BnaC04g42060D	Bol|Bo4g176080.1	1.091
Bna|BnaC04g44080D	Bol|Bo4g182140.1	0.678
Bna|BnaC04g44720D	Bol|Bo4g184540.1	0.85
Bna|BnaC04g49870D	Bol|Bo4g195220.1	0.994
Bna|BnaC04g50030D	Bol|Bo4g195280.1	0.903
Bna|BnaC04g51210D	Bol|Bo4g198690.1	0.822
Bna|BnaC04g53270D	Bol|Bo4g024140.1	1.031
Bna|BnaC04g55440D	Bol|Bo4g111040.1	1.091
Bna|BnaC04g55700D	Bol|Bo4g130860.1	1.091
Bna|BnaC05g00680D	Bol|Bo5g002600.1	0.84
Bna|BnaC05g02080D	Bol|Bo5g004090.1	0.792
Bna|BnaC05g02480D	Bol|Bo5g004520.1	0.573
Bna|BnaC05g04210D	Bol|Bo5g007280.1	0.806
Bna|BnaC05g09160D	Bol|Bo5g016400.1	1.091
Bna|BnaC05g17200D	Bol|Bo5g034880.1	0.835
Bna|BnaC05g17550D	Bol|Bo5g037400.1	1.091
Bna|BnaC05g18050D	Bol|Bo5g038890.1	0.552
Bna|BnaC05g20560D	Bol|Bo3g138550.1	1.091
Bna|BnaC05g20560D	Bol|Bo5g043120.1	1.091
Bna|BnaC05g20650D	Bol|Bo5g043190.1	1.091
Bna|BnaC05g21820D	Bol|Bo5g055840.1	0.739
Bna|BnaC05g27100D	Bol|Bo1g108580.1	1.091
Bna|BnaC05g27100D	Bol|Bo5g081310.1	1.091
Bna|BnaC05g27100D	Bol|Bo5g105180.1	1.091
Bna|BnaC05g27100D	Bol|Bo6g101980.1	1.091
Bna|BnaC05g27390D	Bol|Bo5g069450.1	1.091
Bna|BnaC05g31430D	Bol|Bo1g108580.1	1.091
Bna|BnaC05g31430D	Bol|Bo5g081310.1	1.091
Bna|BnaC05g31430D	Bol|Bo5g105180.1	1.091
Bna|BnaC05g31430D	Bol|Bo6g101980.1	1.091
Bna|BnaC05g31720D	Bol|Bo5g109800.1	1.091
Bna|BnaC05g36570D	Bol|Bo5g123710.1	1.091
Bna|BnaC05g37110D	Bol|Bo5g126280.1	0.801
Bna|BnaC05g38410D	Bol|Bo5g127380.1	0.725
Bna|BnaC05g39400D	Bol|Bo5g130490.1	1.091
Bna|BnaC05g42130D	Bol|Bo5g136930.1	1.091
Bna|BnaC06g00880D	Bol|Bo6g122210.1	0.902
Bna|BnaC06g03860D	Bol|Bo6g104420.1	0.91
Bna|BnaC06g07710D	Bol|Bo6g079980.1	0.819
Bna|BnaC06g10050D	Bol|Bo6g097510.1	0.87
Bna|BnaC06g15540D	Bol|Bo6g058420.1	1.091
Bna|BnaC06g17770D	Bol|Bo6g049750.1	1.091
Bna|BnaC06g20590D	Bol|Bo6g044980.1	1.091
Bna|BnaC06g21120D	Bol|Bo6g043420.1	0.796
Bna|BnaC06g22710D	Bol|Bo6g040090.1	0.862
Bna|BnaC06g24360D	Bol|Bo6g035290.1	0.799
Bna|BnaC06g25810D	Bol|Bo6g030770.1	1.091
Bna|BnaC06g30140D	Bol|Bo6g019840.1	1.091
Bna|BnaC06g32560D	Bol|Bo6g013810.1	0.807
Bna|BnaC06g32600D	Bol|Bo6g013770.1	0.604
Bna|BnaC06g35730D	Bol|Bo6g007710.1	0.797
Bna|BnaC06g38250D	Bol|Bo6g005430.1	1.015
Bna|BnaC06g38580D	Bol|Bo6g005100.1	1.091
Bna|BnaC06g40040D	Bol|Bo6g002750.1	1.091
Bna|BnaC06g40770D	Bol|Bo5g081310.1	1.091
Bna|BnaC06g40770D	Bol|Bo6g101980.1	1.091
Bna|BnaC06g41440D	Bol|Bo6g095590.1	0.777
Bna|BnaC06g42850D	Bol|Bo6g048950.1	1.091
Bna|BnaC06g43980D	Bol|Bo6g007170.1	0.935
Bna|BnaC07g08350D	Bol|Bo7g040810.1	0.584
Bna|BnaC07g08360D	Bol|Bo7g040820.1	0.578
Bna|BnaC07g10480D	Bol|Bo7g048190.1	0.731
Bna|BnaC07g10670D	Bol|Bo7g048420.1	1.091
Bna|BnaC07g11010D	Bol|Bo7g050300.1	1.091
Bna|BnaC07g13400D	Bol|Bo7g056530.1	0.663
Bna|BnaC07g13470D	Bol|Bo7g057680.1	0.675
Bna|BnaC07g14220D	Bol|Bo7g059990.1	1.006
Bna|BnaC07g16160D	Bol|Bo7g063980.1	0.642
Bna|BnaC07g16190D	Bol|Bo7g064000.1	1.091
Bna|BnaC07g20040D	Bol|Bo7g077390.1	0.984
Bna|BnaC07g20090D	Bol|Bo7g077410.1	1.091
Bna|BnaC07g22870D	Bol|Bo2g138650.1	1.091
Bna|BnaC07g23080D	Bol|Bo7g082250.1	1.091
Bna|BnaC07g29050D	Bol|Bo7g095710.1	0.994
Bna|BnaC07g29370D	Bol|Bo7g096000.1	0.85
Bna|BnaC07g31340D	Bol|Bo7g098850.1	0.886
Bna|BnaC07g31350D	Bol|Bo7g098860.1	1.091
Bna|BnaC07g33940D	Bol|Bo7g104770.1	0.793
Bna|BnaC07g38490D	Bol|Bo7g109100.1	1.091
Bna|BnaC07g39680D	Bol|Bo7g110320.1	0.971
Bna|BnaC07g40560D	Bol|Bo7g111140.1	0.688
Bna|BnaC07g41100D	Bol|Bo7g111760.1	1.091
Bna|BnaC07g43950D	Bol|Bo7g115860.1	0.982
Bna|BnaC07g45030D	Bol|Bo7g116860.1	0.927
Bna|BnaC07g46770D	Bol|Bo1g003450.1	1.091
Bna|BnaC07g46770D	Bol|Bo3g153310.1	1.091
Bna|BnaC07g46770D	Bol|Bo7g118740.1	1.091
Bna|BnaC07g46940D	Bol|Bo7g119000.1	1.091
Bna|BnaC07g50590D	Bol|Bo7g111910.1	1.091
Bna|BnaC08g06130D	Bol|Bo8g071630.1	0.691
Bna|BnaC08g07150D	Bol|Bo8g027240.1	0.767
Bna|BnaC08g08940D	Bol|Bo8g033910.1	0.961
Bna|BnaC08g12290D	Bol|Bo8g051400.1	0.682
Bna|BnaC08g12710D	Bol|Bo8g053000.1	1.091
Bna|BnaC08g12880D	Bol|Bo8g054130.1	1.091
Bna|BnaC08g15650D	Bol|Bo01335s010.1	0.904
Bna|BnaC08g16630D	Bol|Bo8g066410.1	0.689
Bna|BnaC08g18660D	Bol|Bo8g068370.1	0.778
Bna|BnaC08g20020D	Bol|Bo8g071150.1	0.92
Bna|BnaC08g21640D	Bol|Bo8g079660.1	0.709
Bna|BnaC08g25150D	Bol|Bo6g058880.1	1.091
Bna|BnaC08g25150D	Bol|Bo8g083590.1	1.091
Bna|BnaC08g25840D	Bol|Bo8g087280.1	1.091
Bna|BnaC08g28620D	Bol|Bo8g092010.1	1.091
Bna|BnaC08g30700D	Bol|Bo8g095240.1	0.928
Bna|BnaC08g31500D	Bol|Bo8g096140.1	1.091
Bna|BnaC08g36140D	Bol|Bo8g102130.1	1.091
Bna|BnaC08g36830D	Bol|Bo8g102870.1	0.839
Bna|BnaC08g40750D	Bol|Bo8g107780.1	1.091
Bna|BnaC08g40860D	Bol|Bo8g107890.1	0.772
Bna|BnaC08g41070D	Bol|Bo8g108050.1	0.901
Bna|BnaC08g43940D	Bol|Bo8g115580.1	0.582
Bna|BnaC08g44670D	Bol|Bo8g114710.1	1.014
Bna|BnaC09g04040D	Bol|Bo9g011380.1	0.815
Bna|BnaC09g04110D	Bol|Bo9g011440.1	0.826
Bna|BnaC09g05370D	Bol|Bo9g014660.1	0.792
Bna|BnaC09g06610D	Bol|Bo9g018330.1	1.091
Bna|BnaC09g07480D	Bol|Bo9g020380.1	0.641
Bna|BnaC09g11080D	Bol|Bo9g030900.1	1.036
Bna|BnaC09g12830D	Bol|Bo9g036590.1	1.091
Bna|BnaC09g17590D	Bol|Bo9g059180.1	0.556
Bna|BnaC09g20090D	Bol|Bo9g069400.1	1.081
Bna|BnaC09g20100D	Bol|Bo9g069410.1	1.091
Bna|BnaC09g27360D	Bol|Bo9g100030.1	0.997
Bna|BnaC09g28190D	Bol|Bo9g104770.1	0.997
Bna|BnaC09g28200D	Bol|Bo9g104780.1	1.033
Bna|BnaC09g28540D	Bol|Bo2g010530.1	1.018
Bna|BnaC09g35430D	Bol|Bo2g025090.1	1.091
Bna|BnaC09g35430D	Bol|Bo9g141100.1	1.091
Bna|BnaC09g37870D	Bol|Bo9g152440.1	1.091
Bna|BnaC09g39250D	Bol|Bo2g016580.1	1.091
Bna|BnaC09g39250D	Bol|Bo9g154770.1	1.091
Bna|BnaC09g39350D	Bol|Bo9g155940.1	1.091
Bna|BnaC09g40510D	Bol|Bo9g160240.1	1.091
Bna|BnaC09g40510D	Bol|Bo9g160260.1	1.091
Bna|BnaC09g45000D	Bol|Bo9g170060.1	1.017
Bna|BnaC09g46030D	Bol|Bo2g009900.1	1.091
Bna|BnaC09g46030D	Bol|Bo3g006680.1	1.091
Bna|BnaC09g46030D	Bol|Bo9g171990.1	1.091
Bna|BnaC09g48530D	Bol|Bo9g175390.1	1.091
Bna|BnaC09g49920D	Bol|Bo9g177130.1	1.091
Bna|BnaC09g50850D	Bol|Bo9g011210.1	0.934
Bna|BnaC09g51170D	Bol|Bo9g028820.1	0.784
Bna|BnaCnng04580D	Bol|Bo3g138550.1	1.091
Bna|BnaCnng04580D	Bol|Bo5g043120.1	1.091
Bna|BnaCnng04890D	Bol|Bo3g140080.1	1.091
Bna|BnaCnng05080D	Bol|Bo8g049470.1	1.091
Bna|BnaCnng05370D	Bol|Bo4g043530.1	0.977
Bna|BnaCnng07950D	Bol|Bo6g032620.1	0.821
Bna|BnaCnng08620D	Bol|Bo8g117810.1	0.83
Bna|BnaCnng09130D	Bol|Bo8g118250.1	0.721
Bna|BnaCnng17120D	Bol|Bo6g032400.1	0.703
Bna|BnaCnng24520D	Bol|Bo3g109240.1	1.001
Bna|BnaCnng27470D	Bol|Bo3g068510.1	1.08
Bna|BnaCnng27900D	Bol|Bo4g025410.1	1.05
Bna|BnaCnng31550D	Bol|Bo5g016750.1	0.929
Bna|BnaCnng33070D	Bol|Bo5g015210.1	1.091
Bna|BnaCnng33070D	Bol|Bo8g107500.1	1.091
Bna|BnaCnng36390D	Bol|Bo9g175610.1	0.911
Bna|BnaCnng37790D	Bol|Bo5g015210.1	1.091
Bna|BnaCnng37790D	Bol|Bo8g107500.1	1.091
Bna|BnaCnng38100D	Bol|Bo9g111050.1	1.091
Bna|BnaCnng39660D	Bol|Bo7g118430.1	0.85
Bna|BnaCnng39690D	Bol|Bo1g004960.1	1.091
Bna|BnaCnng39690D	Bol|Bo7g118400.1	1.091
Bna|BnaCnng48950D	Bol|Bo2g072910.1	0.806
Bna|BnaCnng57070D	Bol|Bo8g106100.1	0.834
Bna|BnaCnng59450D	Bol|Bo9g171490.1	0.819
Bna|BnaCnng60480D	Bol|Bo1g108580.1	1.091
Bna|BnaCnng60480D	Bol|Bo5g105180.1	1.091
Bna|BnaCnng60520D	Bol|Bo2g132270.1	0.961
Bna|BnaCnng63180D	Bol|Bo3g143350.1	0.749
Bna|BnaCnng67070D	Bol|Bo7g048170.1	0.733
Bna|BnaCnng69090D	Bol|Bo6g040510.1	0.904
Bna|BnaCnng69830D	Bol|Bo5g055860.1	0.7
Bna|BnaCnng73120D	Bol|Bo1g051080.1	1.091
Bna|BnaCnng75020D	Bol|Bo4g027470.1	1.091
Bna|BnaCnng77210D	Bol|Bo1g053270.1	0.68
Bna|BnaCnng78540D	Bol|Bo2g011600.1	1.091
Bna|BnaUnng01150D	Bol|Bo8g050800.1	0.841
Bna|BnaA01g00290D	Bra|Bra010610	1.099
Bna|BnaA01g00290D	Bra|Bra011782	1.099
Bna|BnaA01g00290D	Bra|Bra017852	1.099
Bna|BnaA01g02720D	Bra|Bra011529	1.099
Bna|BnaA01g04150D	Bra|Bra011383	0.831
Bna|BnaA01g05760D	Bra|Bra011833	1.099
Bna|BnaA01g06090D	Bra|Bra011244	1.099
Bna|BnaA01g13420D	Bra|Bra013730	1.099
Bna|BnaA01g16910D	Bra|Bra026280	1.099
Bna|BnaA01g18170D	Bra|Bra040092	0.805
Bna|BnaA01g23940D	Bra|Bra023744	0.943
Bna|BnaA01g23940D	Bra|Bra023746	0.943
Bna|BnaA01g23960D	Bra|Bra023748	0.597
Bna|BnaA01g27570D	Bra|Bra021200	1.034
Bna|BnaA01g28970D	Bra|Bra021594	0.716
Bna|BnaA01g29490D	Bra|Bra021543	1.099
Bna|BnaA01g31290D	Bra|Bra034159	1.099
Bna|BnaA01g34910D	Bra|Bra040158	1.099
Bna|BnaA01g36720D	Bra|Bra018899	1.099
Bna|BnaA01g36720D	Bra|Bra030451	1.099
Bna|BnaA01g36720D	Bra|Bra031234	1.099
Bna|BnaA02g00560D	Bra|Bra006065	1.099
Bna|BnaA02g00560D	Bra|Bra009026	1.099
Bna|BnaA02g00560D	Bra|Bra028584	1.099
Bna|BnaA02g01080D	Bra|Bra023332	0.928
Bna|BnaA02g01570D	Bra|Bra023404	1.099
Bna|BnaA02g01920D	Bra|Bra023440	1.099
Bna|BnaA02g03590D	Bra|Bra013978	1.099
Bna|BnaA02g03590D	Bra|Bra023617	1.099
Bna|BnaA02g04480D	Bra|Bra020063	1.099
Bna|BnaA02g06490D	Bra|Bra002510	1.099
Bna|BnaA02g06490D	Bra|Bra020262	1.099
Bna|BnaA02g08130D	Bra|Bra020444	1.099
Bna|BnaA02g10340D	Bra|Bra003068	1.099
Bna|BnaA02g10340D	Bra|Bra022643	1.099
Bna|BnaA02g11090D	Bra|Bra022573	0.729
Bna|BnaA02g13950D	Bra|Bra033923	1.099
Bna|BnaA02g14040D	Bra|Bra038346	1.099
Bna|BnaA02g15410D	Bra|Bra007974	0.611
Bna|BnaA02g15420D	Bra|Bra007975	0.812
Bna|BnaA02g16050D	Bra|Bra008040	1.099
Bna|BnaA02g17250D	Bra|Bra008200	0.895
Bna|BnaA02g18720D	Bra|Bra008343	1.099
Bna|BnaA02g19610D	Bra|Bra008460	1.099
Bna|BnaA02g22560D	Bra|Bra036016	0.857
Bna|BnaA02g25110D	Bra|Bra022115	1.004
Bna|BnaA02g27630D	Bra|Bra026509	1.099
Bna|BnaA02g27680D	Bra|Bra036360	1.099
Bna|BnaA02g32120D	Bra|Bra020490	0.765
Bna|BnaA02g34370D	Bra|Bra031903	1.099
Bna|BnaA02g34570D	Bra|Bra031880	1.099
Bna|BnaA02g35090D	Bra|Bra023684	1.099
Bna|BnaA02g35180D	Bra|Bra023674	1.099
Bna|BnaA02g35550D	Bra|Bra007963	0.729
Bna|BnaA03g02000D	Bra|Bra005932	1.099
Bna|BnaA03g02990D	Bra|Bra006065	1.099
Bna|BnaA03g02990D	Bra|Bra028584	1.099
Bna|BnaA03g04290D	Bra|Bra006195	1.099
Bna|BnaA03g04570D	Bra|Bra006222	0.838
Bna|BnaA03g07180D	Bra|Bra006466	1.099
Bna|BnaA03g07750D	Bra|Bra006518	1.043
Bna|BnaA03g12320D	Bra|Bra029079	1.099
Bna|BnaA03g13620D	Bra|Bra022770	0.975
Bna|BnaA03g16280D	Bra|Bra023026	0.909
Bna|BnaA03g18970D	Bra|Bra000178	1.099
Bna|BnaA03g19580D	Bra|Bra004641	1.099
Bna|BnaA03g20950D	Bra|Bra000366	1.099
Bna|BnaA03g22100D	Bra|Bra000487	1.099
Bna|BnaA03g22100D	Bra|Bra011939	1.099
Bna|BnaA03g24540D	Bra|Bra000736	1.068
Bna|BnaA03g31510D	Bra|Bra001386	1.099
Bna|BnaA03g33290D	Bra|Bra001541	1.099
Bna|BnaA03g33790D	Bra|Bra001588	0.74
Bna|BnaA03g34290D	Bra|Bra001640	1.099
Bna|BnaA03g35680D	Bra|Bra001784	0.944
Bna|BnaA03g40370D	Bra|Bra012939	0.893
Bna|BnaA03g40380D	Bra|Bra012938	1.003
Bna|BnaA03g42840D	Bra|Bra012693	0.787
Bna|BnaA03g48270D	Bra|Bra019087	0.584
Bna|BnaA03g48910D	Bra|Bra040839	1.099
Bna|BnaA03g49050D	Bra|Bra024222	1.046
Bna|BnaA03g52210D	Bra|Bra037041	0.896
Bna|BnaA03g52830D	Bra|Bra017656	1.064
Bna|BnaA03g53830D	Bra|Bra011741	1.099
Bna|BnaA03g53830D	Bra|Bra017809	1.099
Bna|BnaA03g53850D	Bra|Bra017811	0.851
Bna|BnaA03g54460D	Bra|Bra017879	1.099
Bna|BnaA03g55280D	Bra|Bra005852	1.099
Bna|BnaA03g56380D	Bra|Bra023070	0.836
Bna|BnaA04g02310D	Bra|Bra014617	1.099
Bna|BnaA04g12700D	Bra|Bra030255	1.07
Bna|BnaA04g13590D	Bra|Bra032173	0.687
Bna|BnaA04g14830D	Bra|Bra034249	0.437
Bna|BnaA04g15130D	Bra|Bra034273	0.821
Bna|BnaA04g25900D	Bra|Bra037630	0.992
Bna|BnaA04g25970D	Bra|Bra040333	0.902
Bna|BnaA04g27050D	Bra|Bra021401	0.757
Bna|BnaA04g29310D	Bra|Bra017011	1.099
Bna|BnaA05g01500D	Bra|Bra004548	1.099
Bna|BnaA05g02350D	Bra|Bra004641	1.099
Bna|BnaA05g04380D	Bra|Bra004873	1.048
Bna|BnaA05g04450D	Bra|Bra004878	1.099
Bna|BnaA05g09970D	Bra|Bra005480	0.967
Bna|BnaA05g14650D	Bra|Bra038107	0.881
Bna|BnaA05g15470D	Bra|Bra018899	1.099
Bna|BnaA05g15470D	Bra|Bra030451	1.099
Bna|BnaA05g15470D	Bra|Bra031234	1.099
Bna|BnaA05g15710D	Bra|Bra030476	1.099
Bna|BnaA05g18740D	Bra|Bra035792	0.982
Bna|BnaA05g20050D	Bra|Bra018899	1.099
Bna|BnaA05g20050D	Bra|Bra030451	1.099
Bna|BnaA05g20050D	Bra|Bra031234	1.099
Bna|BnaA05g23130D	Bra|Bra022176	1.099
Bna|BnaA05g23420D	Bra|Bra027177	1.065
Bna|BnaA05g24390D	Bra|Bra027270	0.624
Bna|BnaA05g25200D	Bra|Bra027355	1.099
Bna|BnaA05g27930D	Bra|Bra029889	1.099
Bna|BnaA06g01090D	Bra|Bra039658	0.768
Bna|BnaA06g02510D	Bra|Bra018894	1.099
Bna|BnaA06g02670D	Bra|Bra018864	0.717
Bna|BnaA06g07470D	Bra|Bra019821	1.099
Bna|BnaA06g07470D	Bra|Bra026917	1.099
Bna|BnaA06g10040D	Bra|Bra026140	0.652
Bna|BnaA06g10760D	Bra|Bra026082	1.099
Bna|BnaA06g23710D	Bra|Bra024325	1.099
Bna|BnaA06g24070D	Bra|Bra024357	0.544
Bna|BnaA06g24080D	Bra|Bra024358	1.099
Bna|BnaA06g24400D	Bra|Bra024394	1.099
Bna|BnaA06g27540D	Bra|Bra009824	0.715
Bna|BnaA06g27670D	Bra|Bra009837	0.72
Bna|BnaA06g27900D	Bra|Bra009862	0.996
Bna|BnaA06g33270D	Bra|Bra025170	1.099
Bna|BnaA06g33420D	Bra|Bra025159	1.099
Bna|BnaA06g35500D	Bra|Bra024954	0.87
Bna|BnaA06g40170D	Bra|Bra024953	1.099
Bna|BnaA07g06750D	Bra|Bra014925	0.601
Bna|BnaA07g08440D	Bra|Bra030095	0.733
Bna|BnaA07g08450D	Bra|Bra030094	0.783
Bna|BnaA07g10270D	Bra|Bra012345	0.646
Bna|BnaA07g10800D	Bra|Bra012298	0.722
Bna|BnaA07g12040D	Bra|Bra012140	0.632
Bna|BnaA07g12050D	Bra|Bra012139	1.099
Bna|BnaA07g13990D	Bra|Bra000487	1.099
Bna|BnaA07g13990D	Bra|Bra011939	1.099
Bna|BnaA07g16350D	Bra|Bra003178	1.099
Bna|BnaA07g16350D	Bra|Bra007066	1.099
Bna|BnaA07g18690D	Bra|Bra003415	1.099
Bna|BnaA07g20720D	Bra|Bra003659	1.099
Bna|BnaA07g21680D	Bra|Bra003752	0.92
Bna|BnaA07g21980D	Bra|Bra003780	0.783
Bna|BnaA07g23090D	Bra|Bra003883	0.77
Bna|BnaA07g23650D	Bra|Bra003936	0.712
Bna|BnaA07g24590D	Bra|Bra004033	1.099
Bna|BnaA07g27210D	Bra|Bra004318	1.099
Bna|BnaA07g29400D	Bra|Bra016133	0.613
Bna|BnaA07g30130D	Bra|Bra016063	0.922
Bna|BnaA07g31860D	Bra|Bra015882	0.76
Bna|BnaA07g33380D	Bra|Bra015686	0.823
Bna|BnaA07g33640D	Bra|Bra015660	0.794
Bna|BnaA07g35130D	Bra|Bra035137	1.099
Bna|BnaA07g36710D	Bra|Bra012499	1.099
Bna|BnaA07g38140D	Bra|Bra003462	1.099
Bna|BnaA08g01300D	Bra|Bra030957	0.609
Bna|BnaA08g02030D	Bra|Bra014282	1.099
Bna|BnaA08g04090D	Bra|Bra014056	0.676
Bna|BnaA08g04940D	Bra|Bra034895	0.912
Bna|BnaA08g08300D	Bra|Bra021049	1.099
Bna|BnaA08g12010D	Bra|Bra034535	0.949
Bna|BnaA08g12710D	Bra|Bra010258	1.057
Bna|BnaA08g13860D	Bra|Bra010383	1.099
Bna|BnaA08g13940D	Bra|Bra010389	1.099
Bna|BnaA08g14320D	Bra|Bra010429	0.695
Bna|BnaA08g15790D	Bra|Bra010610	1.099
Bna|BnaA08g15790D	Bra|Bra011782	1.099
Bna|BnaA08g15790D	Bra|Bra017852	1.099
Bna|BnaA08g16220D	Bra|Bra010657	1.099
Bna|BnaA08g18380D	Bra|Bra010880	0.748
Bna|BnaA08g18390D	Bra|Bra010881	0.809
Bna|BnaA08g18580D	Bra|Bra010901	1.083
Bna|BnaA08g19170D	Bra|Bra010972	1.099
Bna|BnaA08g19490D	Bra|Bra011002	1.099
Bna|BnaA08g19490D	Bra|Bra024735	1.099
Bna|BnaA08g20700D	Bra|Bra016367	0.603
Bna|BnaA08g23880D	Bra|Bra016663	0.683
Bna|BnaA08g24660D	Bra|Bra016761	0.832
Bna|BnaA08g30950D	Bra|Bra010460	0.871
Bna|BnaA09g04470D	Bra|Bra036552	0.941
Bna|BnaA09g04580D	Bra|Bra036543	0.805
Bna|BnaA09g04650D	Bra|Bra036536	0.821
Bna|BnaA09g05710D	Bra|Bra035919	0.786
Bna|BnaA09g07540D	Bra|Bra037124	0.644
Bna|BnaA09g10730D	Bra|Bra027612	0.828
Bna|BnaA09g10750D	Bra|Bra027614	1.099
Bna|BnaA09g10750D	Bra|Bra027616	1.099
Bna|BnaA09g12290D	Bra|Bra027736	1.09
Bna|BnaA09g16520D	Bra|Bra027493	0.572
Bna|BnaA09g18210D	Bra|Bra017493	1.099
Bna|BnaA09g23540D	Bra|Bra028009	0.83
Bna|BnaA09g27300D	Bra|Bra032901	0.72
Bna|BnaA09g27310D	Bra|Bra032900	0.591
Bna|BnaA09g27330D	Bra|Bra032898	0.773
Bna|BnaA09g28670D	Bra|Bra011002	1.099
Bna|BnaA09g28670D	Bra|Bra024735	1.099
Bna|BnaA09g30360D	Bra|Bra024539	0.609
Bna|BnaA09g30810D	Bra|Bra031371	1.099
Bna|BnaA09g34250D	Bra|Bra003178	1.099
Bna|BnaA09g34250D	Bra|Bra007066	1.099
Bna|BnaA09g36920D	Bra|Bra007341	1.099
Bna|BnaA09g38530D	Bra|Bra007539	1.099
Bna|BnaA09g46720D	Bra|Bra026942	1.099
Bna|BnaA09g46790D	Bra|Bra026949	0.749
Bna|BnaA09g47030D	Bra|Bra026963	0.924
Bna|BnaA09g50010D	Bra|Bra032433	0.928
Bna|BnaA09g54740D	Bra|Bra007123	1.099
Bna|BnaA10g00620D	Bra|Bra033274	0.841
Bna|BnaA10g02160D	Bra|Bra015266	0.759
Bna|BnaA10g05780D	Bra|Bra035732	0.973
Bna|BnaA10g07620D	Bra|Bra028291	1.033
Bna|BnaA10g07630D	Bra|Bra028290	1.002
Bna|BnaA10g12950D	Bra|Bra002510	1.099
Bna|BnaA10g12950D	Bra|Bra020262	1.099
Bna|BnaA10g15390D	Bra|Bra002262	1.099
Bna|BnaA10g16490D	Bra|Bra002159	1.099
Bna|BnaA10g19960D	Bra|Bra008835	0.958
Bna|BnaA10g20950D	Bra|Bra008952	1.067
Bna|BnaA10g21280D	Bra|Bra008985	0.841
Bna|BnaA10g21750D	Bra|Bra006065	1.099
Bna|BnaA10g21750D	Bra|Bra009026	1.099
Bna|BnaA10g21750D	Bra|Bra028584	1.099
Bna|BnaA10g23760D	Bra|Bra009272	1.099
Bna|BnaA10g25000D	Bra|Bra009112	1.099
Bna|BnaA10g27750D	Bra|Bra015310	0.584
Bna|BnaA10g27820D	Bra|Bra040309	0.842
Bna|BnaA10g29740D	Bra|Bra013978	1.099
Bna|BnaA10g29740D	Bra|Bra023617	1.099
Bna|BnaA10g30200D	Bra|Bra009250	0.943
Bna|BnaAnng01320D	Bra|Bra028759	0.993
Bna|BnaAnng03730D	Bra|Bra036061	0.694
Bna|BnaAnng06420D	Bra|Bra028690	0.814
Bna|BnaAnng06940D	Bra|Bra029319	0.954
Bna|BnaAnng09170D	Bra|Bra015840	0.926
Bna|BnaAnng09570D	Bra|Bra040381	1.099
Bna|BnaAnng12120D	Bra|Bra032512	0.404
Bna|BnaAnng13220D	Bra|Bra005113	1.077
Bna|BnaAnng13660D	Bra|Bra028703	1.099
Bna|BnaAnng20260D	Bra|Bra033923	1.099
Bna|BnaAnng20420D	Bra|Bra021543	1.099
Bna|BnaAnng23490D	Bra|Bra034159	1.099
Bna|BnaAnng26790D	Bra|Bra002168	1.099
Bna|BnaAnng28960D	Bra|Bra036022	1.061
Bna|BnaAnng29660D	Bra|Bra031146	1.099
Bna|BnaAnng29870D	Bra|Bra016400	0.943
Bna|BnaAnng34260D	Bra|Bra019162	0.982
Bna|BnaAnng34830D	Bra|Bra017235	0.794
Bna|BnaAnng35170D	Bra|Bra012352	0.621
Bna|BnaAnng36290D	Bra|Bra016763	0.909
Bna|BnaAnng36370D	Bra|Bra026295	1.099
Bna|BnaAnng37390D	Bra|Bra027697	1.002
Bna|BnaAnng37500D	Bra|Bra005314	0.911
Bna|BnaAnng40110D	Bra|Bra018899	1.099
Bna|BnaAnng40110D	Bra|Bra030451	1.099
Bna|BnaAnng40580D	Bra|Bra019821	1.099
Bna|BnaAnng40580D	Bra|Bra026917	1.099
Bna|BnaAnng40920D	Bra|Bra022832	1.032
Bna|BnaAnng41450D	Bra|Bra017302	0.862
Bna|BnaC01g00660D	Bra|Bra011833	1.099
Bna|BnaC01g01290D	Bra|Bra010610	1.099
Bna|BnaC01g01290D	Bra|Bra011782	1.099
Bna|BnaC01g01290D	Bra|Bra017852	1.099
Bna|BnaC01g01710D	Bra|Bra011741	1.099
Bna|BnaC01g01710D	Bra|Bra017809	1.099
Bna|BnaC01g07340D	Bra|Bra011244	1.099
Bna|BnaC01g10100D	Bra|Bra040159	0.949
Bna|BnaC01g15610D	Bra|Bra013730	1.099
Bna|BnaC01g40920D	Bra|Bra013310	1.096
Bna|BnaC02g00280D	Bra|Bra006065	1.099
Bna|BnaC02g00280D	Bra|Bra009026	1.099
Bna|BnaC02g00280D	Bra|Bra028584	1.099
Bna|BnaC02g05060D	Bra|Bra008793	1.099
Bna|BnaC02g05060D	Bra|Bra023440	1.099
Bna|BnaC02g08060D	Bra|Bra023674	1.099
Bna|BnaC02g08170D	Bra|Bra023684	1.099
Bna|BnaC02g11520D	Bra|Bra020444	1.099
Bna|BnaC02g14430D	Bra|Bra022643	1.099
Bna|BnaC02g18650D	Bra|Bra038346	1.099
Bna|BnaC02g21480D	Bra|Bra008040	1.099
Bna|BnaC02g35650D	Bra|Bra026509	1.099
Bna|BnaC02g43290D	Bra|Bra031903	1.099
Bna|BnaC02g44180D	Bra|Bra013978	1.099
Bna|BnaC02g44180D	Bra|Bra023617	1.099
Bna|BnaC03g05820D	Bra|Bra006195	1.099
Bna|BnaC03g09040D	Bra|Bra006460	1.099
Bna|BnaC03g09100D	Bra|Bra006466	1.099
Bna|BnaC03g14960D	Bra|Bra029079	1.099
Bna|BnaC03g15720D	Bra|Bra029147	0.75
Bna|BnaC03g23470D	Bra|Bra004641	1.099
Bna|BnaC03g26480D	Bra|Bra000487	1.099
Bna|BnaC03g26480D	Bra|Bra011939	1.099
Bna|BnaC03g31040D	Bra|Bra008040	1.099
Bna|BnaC03g38390D	Bra|Bra001541	1.099
Bna|BnaC03g48820D	Bra|Bra024394	1.099
Bna|BnaC03g49530D	Bra|Bra024325	1.099
Bna|BnaC03g60650D	Bra|Bra010657	1.099
Bna|BnaC03g61270D	Bra|Bra010610	1.099
Bna|BnaC03g61270D	Bra|Bra011782	1.099
Bna|BnaC03g61270D	Bra|Bra017852	1.099
Bna|BnaC03g77730D	Bra|Bra014282	1.099
Bna|BnaC04g02040D	Bra|Bra004641	1.099
Bna|BnaC04g13510D	Bra|Bra018271	1.053
Bna|BnaC04g15640D	Bra|Bra000487	1.099
Bna|BnaC04g15640D	Bra|Bra011939	1.099
Bna|BnaC04g25670D	Bra|Bra017612	0.533
Bna|BnaC04g37670D	Bra|Bra034250	0.577
Bna|BnaC04g42060D	Bra|Bra021712	0.95
Bna|BnaC04g55700D	Bra|Bra032724	1.099
Bna|BnaC05g04210D	Bra|Bra015478	0.77
Bna|BnaC05g09160D	Bra|Bra019801	1.099
Bna|BnaC05g17550D	Bra|Bra031371	1.099
Bna|BnaC05g20560D	Bra|Bra011002	1.099
Bna|BnaC05g20560D	Bra|Bra024735	1.099
Bna|BnaC05g20650D	Bra|Bra024743	0.997
Bna|BnaC05g27100D	Bra|Bra018899	1.099
Bna|BnaC05g27100D	Bra|Bra030451	1.099
Bna|BnaC05g27100D	Bra|Bra031234	1.099
Bna|BnaC05g27390D	Bra|Bra040381	1.099
Bna|BnaC05g31430D	Bra|Bra018899	1.099
Bna|BnaC05g31430D	Bra|Bra030451	1.099
Bna|BnaC05g31430D	Bra|Bra031234	1.099
Bna|BnaC05g39400D	Bra|Bra027355	1.099
Bna|BnaC05g42130D	Bra|Bra029889	1.099
Bna|BnaC05g51390D	Bra|Bra030476	1.099
Bna|BnaC06g20590D	Bra|Bra003659	1.099
Bna|BnaC06g20590D	Bra|Bra008343	1.099
Bna|BnaC06g25810D	Bra|Bra004033	1.099
Bna|BnaC06g30140D	Bra|Bra004318	1.099
Bna|BnaC06g32560D	Bra|Bra016136	0.779
Bna|BnaC06g38580D	Bra|Bra015634	1.099
Bna|BnaC06g40040D	Bra|Bra035137	1.099
Bna|BnaC06g40770D	Bra|Bra018899	1.099
Bna|BnaC06g40770D	Bra|Bra030451	1.099
Bna|BnaC06g42850D	Bra|Bra003462	1.099
Bna|BnaC07g08360D	Bra|Bra014924	0.513
Bna|BnaC07g10670D	Bra|Bra030076	0.996
Bna|BnaC07g11010D	Bra|Bra012499	1.099
Bna|BnaC07g16190D	Bra|Bra012139	1.099
Bna|BnaC07g20090D	Bra|Bra024953	1.099
Bna|BnaC07g22870D	Bra|Bra025159	1.099
Bna|BnaC07g23080D	Bra|Bra025170	1.099
Bna|BnaC07g38490D	Bra|Bra019270	1.099
Bna|BnaC07g41100D	Bra|Bra040839	1.099
Bna|BnaC07g46770D	Bra|Bra010610	1.099
Bna|BnaC07g46770D	Bra|Bra011782	1.099
Bna|BnaC07g46770D	Bra|Bra017852	1.099
Bna|BnaC08g12710D	Bra|Bra010389	1.099
Bna|BnaC08g25150D	Bra|Bra003178	1.099
Bna|BnaC08g25150D	Bra|Bra007066	1.099
Bna|BnaC08g25840D	Bra|Bra007123	1.099
Bna|BnaC08g36140D	Bra|Bra031146	1.099
Bna|BnaC08g36830D	Bra|Bra031069	0.767
Bna|BnaC08g40750D	Bra|Bra026942	1.099
Bna|BnaC09g06610D	Bra|Bra037794	1.099
Bna|BnaC09g20090D	Bra|Bra017495	0.981
Bna|BnaC09g20100D	Bra|Bra017493	1.099
Bna|BnaC09g35430D	Bra|Bra002510	1.099
Bna|BnaC09g35430D	Bra|Bra020262	1.099
Bna|BnaC09g39250D	Bra|Bra002168	1.099
Bna|BnaC09g39350D	Bra|Bra002159	1.099
Bna|BnaC09g40510D	Bra|Bra013978	1.099
Bna|BnaC09g40510D	Bra|Bra023617	1.099
Bna|BnaC09g46030D	Bra|Bra006065	1.099
Bna|BnaC09g46030D	Bra|Bra009026	1.099
Bna|BnaC09g46030D	Bra|Bra028584	1.099
Bna|BnaC09g48530D	Bra|Bra009272	1.099
Bna|BnaCnng04580D	Bra|Bra011002	1.099
Bna|BnaCnng04580D	Bra|Bra024735	1.099
Bna|BnaCnng04890D	Bra|Bra010972	1.099
Bna|BnaCnng05080D	Bra|Bra021048	1.022
Bna|BnaCnng07950D	Bra|Bra003924	0.808
Bna|BnaCnng08620D	Bra|Bra032630	0.734
Bna|BnaCnng09130D	Bra|Bra032665	0.541
Bna|BnaCnng24520D	Bra|Bra019622	0.719
Bna|BnaCnng27900D	Bra|Bra004978	0.975
Bna|BnaCnng31550D	Bra|Bra019777	0.846
Bna|BnaCnng33070D	Bra|Bra019821	1.099
Bna|BnaCnng33070D	Bra|Bra026917	1.099
Bna|BnaCnng37790D	Bra|Bra019821	1.099
Bna|BnaCnng37790D	Bra|Bra026917	1.099
Bna|BnaCnng38100D	Bra|Bra003068	1.099
Bna|BnaCnng38100D	Bra|Bra022643	1.099
Bna|BnaCnng39690D	Bra|Bra011741	1.099
Bna|BnaCnng39690D	Bra|Bra017809	1.099
Bna|BnaCnng60480D	Bra|Bra031234	1.099
Bna|BnaCnng73120D	Bra|Bra026295	1.099
Bna|BnaCnng78540D	Bra|Bra008793	1.099
Bna|BnaC07g46770D	Csu|13648	1
Bna|BnaA03g53830D	Olu|9185	1.09
Bna|BnaA07g23090D	Olu|9237	0.535
Bna|BnaC07g46770D	Olu|34044	1.286
Bna|BnaCnng39690D	Olu|9185	1.089
Bna|BnaA01g09230D	Osa|LOC_Os05g49010.1	0.569
Bna|BnaA01g16910D	Osa|LOC_Os02g42585.1	0.701
Bna|BnaA02g18720D	Osa|LOC_Os03g09170.1	1.098
Bna|BnaA02g32120D	Osa|LOC_Os02g55380.1	0.894
Bna|BnaA03g07180D	Osa|LOC_Os07g47330.1	0.707
Bna|BnaA03g20950D	Osa|LOC_Os10g41130.1	0.856
Bna|BnaA03g48910D	Osa|LOC_Os01g12440.1	0.692
Bna|BnaA04g29310D	Osa|LOC_Os01g07120.1	0.774
Bna|BnaA05g11530D	Osa|LOC_Os03g64260.1	0.896
Bna|BnaA06g02670D	Osa|LOC_Os02g09650.1	0.6
Bna|BnaA06g40170D	Osa|LOC_Os02g43820.1	0.679
Bna|BnaA07g16350D	Osa|LOC_Os11g03540.1	1.681
Bna|BnaA07g23500D	Osa|LOC_Os11g13840.1	0.578
Bna|BnaA08g04940D	Osa|LOC_Os02g29550.2	0.725
Bna|BnaA09g16520D	Osa|LOC_Os09g39810.1	0.673
Bna|BnaA09g30360D	Osa|LOC_Os01g66270.1	0.505
Bna|BnaA09g36920D	Osa|LOC_Os03g07830.1	0.972
Bna|BnaAnng20420D	Osa|LOC_Os06g09390.1	1.013
Bna|BnaC01g01290D	Osa|LOC_Os03g56050.1	2.397
Bna|BnaC01g10100D	Osa|LOC_Os02g43790.1	0.979
Bna|BnaC02g11520D	Osa|LOC_Os04g55970.2	2.212
Bna|BnaC02g18650D	Osa|LOC_Os01g49830.1	1.961
Bna|BnaC03g09750D	Osa|LOC_Os07g10410.1	0.726
Bna|BnaC03g15720D	Osa|LOC_Os02g45420.1	0.771
Bna|BnaC03g25050D	Osa|LOC_Os10g41130.1	0.867
Bna|BnaC03g66140D	Osa|LOC_Os08g36920.1	0.793
Bna|BnaC04g15640D	Osa|LOC_Os05g03040.1	1.813
Bna|BnaC04g51210D	Osa|LOC_Os01g21120.1	0.774
Bna|BnaC06g38580D	Osa|LOC_Os02g51670.1	1.144
Bna|BnaC08g08940D	Osa|LOC_Os02g29550.2	0.727
Bna|BnaC08g16630D	Osa|LOC_Os02g10760.1	1.496
Bna|BnaC08g28620D	Osa|LOC_Os03g07830.1	0.964
Bna|BnaC09g11080D	Osa|LOC_Os05g49700.1	0.823
Bna|BnaUnng01150D	Osa|LOC_Os04g48350.1	0.939
Bna|BnaA02g32120D	Ppa|Pp3c10_7030V3.1	1.106
Bna|BnaA07g16350D	Ppa|Pp3c10_24550V3.1	1.923
Bna|BnaC01g15610D	Ppa|Pp3c10_6570V3.1	0.538
Bna|BnaC02g03940D	Ppa|Pp3c16_12850V3.2	0.788
Bna|BnaC02g40810D	Ppa|Pp3c10_7030V3.1	1.106
Bna|BnaC06g32560D	Ppa|Pp3c21_13130V3.1	0.688
Bna|BnaC07g10480D	Ppa|Pp3c15_1990V3.1	0.692
Bna|BnaC09g28540D	Ppa|Pp3c16_12850V3.2	0.788
Bna|BnaCnng04580D	Ppa|Pp3c1_16700V3.1	1.37
Bna|BnaA01g06090D	Ptr|Potri.006G080300.1	0.536
Bna|BnaA01g09230D	Ptr|Potri.011G061800.1	0.591
Bna|BnaA01g16910D	Ptr|Potri.019G102200.1	0.641
Bna|BnaA01g23940D	Ptr|Potri.010G072300.1	0.816
Bna|BnaA01g23960D	Ptr|Potri.008G166100.1	0.496
Bna|BnaA01g29490D	Ptr|Potri.001G163700.4	0.834
Bna|BnaA01g36720D	Ptr|Potri.001G018400.1	1.991
Bna|BnaA01g36720D	Ptr|Potri.003G205700.1	1.991
Bna|BnaA02g00560D	Ptr|Potri.007G011600.1	1.991
Bna|BnaA02g01080D	Ptr|Potri.018G043900.1	0.789
Bna|BnaA02g03590D	Ptr|Potri.010G181000.1	1.64
Bna|BnaA02g16050D	Ptr|Potri.003G064700.1	1.55
Bna|BnaA02g18720D	Ptr|Potri.005G168700.1	1.092
Bna|BnaA02g22560D	Ptr|Potri.017G013700.1	0.497
Bna|BnaA03g04290D	Ptr|Potri.003G162500.2	0.579
Bna|BnaA03g04570D	Ptr|Potri.003G077700.1	0.582
Bna|BnaA03g07180D	Ptr|Potri.008G215600.1	0.665
Bna|BnaA03g20950D	Ptr|Potri.014G055700.1	0.724
Bna|BnaA04g29310D	Ptr|Potri.008G073600.1	0.595
Bna|BnaA05g04380D	Ptr|Potri.014G046600.1	0.774
Bna|BnaA05g15470D	Ptr|Potri.001G018400.1	1.991
Bna|BnaA05g15470D	Ptr|Potri.003G205700.1	1.991
Bna|BnaA05g18740D	Ptr|Potri.001G356100.1	0.554
Bna|BnaA05g20050D	Ptr|Potri.001G018400.1	1.991
Bna|BnaA05g20050D	Ptr|Potri.003G205700.1	1.991
Bna|BnaA06g02510D	Ptr|Potri.003G212800.1	1.09
Bna|BnaA06g10040D	Ptr|Potri.018G131400.1	0.848
Bna|BnaA06g10760D	Ptr|Potri.003G185300.1	1.466
Bna|BnaA06g23710D	Ptr|Potri.005G087200.1	0.549
Bna|BnaA07g21680D	Ptr|Potri.005G233300.1	0.566
Bna|BnaA07g31860D	Ptr|Potri.006G138700.1	0.62
Bna|BnaA07g33640D	Ptr|Potri.002G085600.1	0.481
Bna|BnaA08g22160D	Ptr|Potri.006G138800.1	0.623
Bna|BnaA09g12290D	Ptr|Potri.001G092400.1	0.82
Bna|BnaA09g27300D	Ptr|Potri.004G047600.1	0.426
Bna|BnaA10g07630D	Ptr|Potri.012G134100.1	0.876
Bna|BnaAnng34830D	Ptr|Potri.006G021000.1	0.653
Bna|BnaC01g01290D	Ptr|Potri.014G012200.1	1.775
Bna|BnaC01g01710D	Ptr|Potri.007G046200.1	1.368
Bna|BnaC02g00280D	Ptr|Potri.007G011600.1	1.991
Bna|BnaC02g11520D	Ptr|Potri.006G167700.1	1.929
Bna|BnaC02g14430D	Ptr|Potri.012G032900.2	0.764
Bna|BnaC02g22960D	Ptr|Potri.017G053700.1	0.446
Bna|BnaC02g40810D	Ptr|Potri.001G048200.1	0.888
Bna|BnaC02g44180D	Ptr|Potri.008G076400.1	1.621
Bna|BnaC03g09750D	Ptr|Potri.003G220200.1	0.681
Bna|BnaC03g15720D	Ptr|Potri.003G121200.1	0.602
Bna|BnaC03g23470D	Ptr|Potri.016G056400.1	1.816
Bna|BnaC03g66140D	Ptr|Potri.004G141200.1	0.565
Bna|BnaC03g72510D	Ptr|Potri.010G186400.1	0.516
Bna|BnaC04g15640D	Ptr|Potri.006G132400.1	1.23
Bna|BnaC04g51210D	Ptr|Potri.014G126100.1	0.418
Bna|BnaC04g55440D	Ptr|Potri.016G053200.1	0.989
Bna|BnaC04g55700D	Ptr|Potri.017G055400.1	0.825
Bna|BnaC05g18050D	Ptr|Potri.013G100300.1	0.492
Bna|BnaC05g20560D	Ptr|Potri.010G129200.1	1.7
Bna|BnaC05g21820D	Ptr|Potri.004G047500.1	0.578
Bna|BnaC05g27100D	Ptr|Potri.001G018400.1	1.991
Bna|BnaC05g27100D	Ptr|Potri.003G205700.1	1.991
Bna|BnaC05g31430D	Ptr|Potri.001G018400.1	1.991
Bna|BnaC05g31430D	Ptr|Potri.003G205700.1	1.991
Bna|BnaC05g36570D	Ptr|Potri.010G006800.1	0.605
Bna|BnaC06g20590D	Ptr|Potri.002G094200.1	1.085
Bna|BnaC06g42850D	Ptr|Potri.014G094500.1	0.536
Bna|BnaC07g10670D	Ptr|Potri.001G069300.1	0.551
Bna|BnaC07g11010D	Ptr|Potri.008G186300.1	0.398
Bna|BnaC07g23080D	Ptr|Potri.010G125600.1	0.531
Bna|BnaC07g38490D	Ptr|Potri.001G094800.1	0.735
Bna|BnaC08g08940D	Ptr|Potri.002G246100.4	0.597
Bna|BnaC08g25150D	Ptr|Potri.008G011900.1	1.412
Bna|BnaC09g04040D	Ptr|Potri.018G028000.1	0.776
Bna|BnaC09g07480D	Ptr|Potri.005G140900.1	0.654
Bna|BnaC09g20100D	Ptr|Potri.001G154200.1	0.746
Bna|BnaC09g27360D	Ptr|Potri.003G150800.1	0.699
Bna|BnaCnng05080D	Ptr|Potri.003G081200.1	0.948
Bna|BnaCnng07950D	Ptr|Potri.013G101100.1	0.744
Bna|BnaCnng08620D	Ptr|Potri.014G099900.1	0.682
Bna|BnaCnng31550D	Ptr|Potri.001G110800.1	0.686
Bna|BnaCnng36390D	Ptr|Potri.003G151000.1	0.552
Bna|BnaA02g04480D	Smo|17708	0.721
Bna|BnaA02g08130D	Smo|96572	2.28
Bna|BnaA03g07750D	Smo|73140	0.76
Bna|BnaA07g08450D	Smo|72880	0.681
Bna|BnaA07g16350D	Smo|85823	2.065
Bna|BnaA07g21680D	Smo|38502	0.853
Bna|BnaA07g33930D	Smo|104980	0.789
Bna|BnaA09g04470D	Smo|71661	0.878
Bna|BnaA09g36920D	Smo|38502	0.853
Bna|BnaAnng34830D	Smo|26594	1.004
Bna|BnaC01g01710D	Smo|98831	1.757
Bna|BnaC01g10100D	Smo|68470	0.893
Bna|BnaC02g08060D	Smo|38494	0.817
Bna|BnaC04g51210D	Smo|131245	0.653
Bna|BnaC05g21820D	Smo|72880	0.681
Bna|BnaC07g10480D	Smo|49950	0.688
Bna|BnaC07g29050D	Smo|104978	0.904
Bna|BnaC08g36830D	Smo|73146	0.576
Bna|BnaC09g06610D	Smo|73177	0.617
Bna|BnaCnng04890D	Smo|49951	0.652
Bna|BnaCnng37790D	Smo|110104	2.282
Bna|BnaCnng39660D	Smo|73157	0.597
Bna|BnaA01g00290D	Vvi|GSVIVT01007388001	2.05
Bna|BnaA01g23940D	Vvi|GSVIVT01028315001	0.618
Bna|BnaA01g27570D	Vvi|GSVIVT01035098001	0.638
Bna|BnaA01g36720D	Vvi|GSVIVT01025307001	2.05
Bna|BnaA02g08130D	Vvi|GSVIVT01029219001	1.644
Bna|BnaA02g16050D	Vvi|GSVIVT01016764001	1.578
Bna|BnaA02g18720D	Vvi|GSVIVT01009007001	1.023
Bna|BnaA02g32120D	Vvi|GSVIVT01035911001	0.855
Bna|BnaA03g04290D	Vvi|GSVIVT01001089001	0.551
Bna|BnaA03g04570D	Vvi|GSVIVT01032961001	0.632
Bna|BnaA03g19580D	Vvi|GSVIVT01033273001	1.905
Bna|BnaA04g29310D	Vvi|GSVIVT01032746001	0.608
Bna|BnaA05g15470D	Vvi|GSVIVT01025307001	2.05
Bna|BnaA05g20050D	Vvi|GSVIVT01025307001	2.05
Bna|BnaA06g02510D	Vvi|GSVIVT01023582001	0.662
Bna|BnaA06g10040D	Vvi|GSVIVT01017315001	0.836
Bna|BnaA06g10760D	Vvi|GSVIVT01023697001	1.495
Bna|BnaA06g40170D	Vvi|GSVIVT01013923001	0.62
Bna|BnaA07g13990D	Vvi|GSVIVT01025100001	1.488
Bna|BnaA07g16350D	Vvi|GSVIVT01020066001	1.133
Bna|BnaA07g21680D	Vvi|GSVIVT01009801001	0.552
Bna|BnaA08g04940D	Vvi|GSVIVT01003250001	0.533
Bna|BnaA10g05780D	Vvi|GSVIVT01013935001	0.672
Bna|BnaA10g15390D	Vvi|GSVIVT01025461001	0.688
Bna|BnaA10g21750D	Vvi|GSVIVT01004382001	2.033
Bna|BnaAnng06940D	Vvi|GSVIVT01013924001	0.623
Bna|BnaAnng07060D	Vvi|GSVIVT01021146001	0.479
Bna|BnaAnng34830D	Vvi|GSVIVT01033793001	0.726
Bna|BnaC01g01290D	Vvi|GSVIVT01007388001	2.05
Bna|BnaC01g01710D	Vvi|GSVIVT01022081001	1.486
Bna|BnaC02g22960D	Vvi|GSVIVT01017542001	0.402
Bna|BnaC02g44180D	Vvi|GSVIVT01019049001	1.685
Bna|BnaC04g51210D	Vvi|GSVIVT01028050001	0.551
Bna|BnaC04g55700D	Vvi|GSVIVT01021060001	0.756
Bna|BnaC05g27100D	Vvi|GSVIVT01025307001	2.05
Bna|BnaC05g31430D	Vvi|GSVIVT01025307001	2.05
Bna|BnaC05g38410D	Vvi|GSVIVT01021098001	0.432
Bna|BnaC06g03860D	Vvi|GSVIVT01037712001	0.549
Bna|BnaC07g16160D	Vvi|GSVIVT01022076001	0.618
Bna|BnaC07g23080D	Vvi|GSVIVT01011902001	0.437
Bna|BnaC08g18660D	Vvi|GSVIVT01015037001	0.56
Bna|BnaC09g06610D	Vvi|GSVIVT01022277001	0.448
Bna|BnaC09g11080D	Vvi|GSVIVT01019519001	0.677
Bna|BnaC09g17590D	Vvi|GSVIVT01028313001	0.46
Bna|BnaC09g27360D	Vvi|GSVIVT01013918001	0.697
Bna|BnaCnng07950D	Vvi|GSVIVT01036389001	0.601
Bna|BnaCnng24520D	Vvi|GSVIVT01008649001	0.519
Bna|BnaCnng31550D	Vvi|GSVIVT01019860001	0.716
Bna|BnaCnng37790D	Vvi|GSVIVT01036447001	0.922
Bna|BnaCnng60520D	Vvi|GSVIVT01018270001	0.543
Ath|AT1G15360.1	Bna|BnaA06g10040D	0.708
Ath|AT1G22190.1	Bna|BnaA09g30810D	0.735
Ath|AT1G24590.1	Bna|BnaC07g11010D	1.152
Ath|AT1G25560.1	Bna|BnaA02g14040D	1.138
Ath|AT1G25560.1	Bna|BnaC02g18650D	1.172
Ath|AT1G36060.1	Bna|BnaC05g27390D	1.04
Ath|AT1G50680.1	Bna|BnaA08g02030D	1.068
Ath|AT1G50680.1	Bna|BnaC03g77730D	1.077
Ath|AT1G51120.1	Bna|BnaC03g77730D	1.225
Ath|AT1G51190.1	Bna|BnaCnng60480D	1.153
Ath|AT1G68550.1	Bna|BnaC06g25810D	0.727
Ath|AT1G68840.1	Bna|BnaA08g19490D	1.142
Ath|AT1G68840.1	Bna|BnaA09g28670D	1.194
Ath|AT1G68840.1	Bna|BnaC05g20560D	1.236
Ath|AT1G68840.1	Bna|BnaCnng04580D	1.186
Ath|AT1G72570.1	Bna|BnaC03g31040D	1.204
Ath|AT1G78080.1	Bna|BnaA02g18720D	1.093
Ath|AT1G78080.1	Bna|BnaA07g20720D	1.114
Ath|AT1G79700.2	Bna|BnaA07g35130D	1.044
Ath|AT1G80580.1	Bna|BnaA02g19610D	0.601
Ath|AT2G20880.1	Bna|BnaC08g36140D	0.85
Ath|AT2G38340.1	Bna|BnaAnng13220D	0.667
Ath|AT2G44940.1	Bna|BnaC04g03870D	0.821
Ath|AT3G11020.1	Bna|BnaA05g27930D	0.705
Ath|AT3G14230.1	Bna|BnaAnng20420D	1.169
Ath|AT3G20310.1	Bna|BnaA05g18740D	0.72
Ath|AT3G20840.1	Bna|BnaAnng40110D	1.156
Ath|AT3G20840.1	Bna|BnaC06g40770D	1.13
Ath|AT3G25730.1	Bna|BnaA02g27630D	1.155
Ath|AT3G25730.1	Bna|BnaA06g33420D	1.061
Ath|AT3G25730.1	Bna|BnaC07g22870D	1.084
Ath|AT3G25890.1	Bna|BnaA06g33270D	1.063
Ath|AT3G54990.1	Bna|BnaA09g54740D	1.081
Ath|AT4G23750.1	Bna|BnaC01g15610D	1.062
Ath|AT4G25480.1	Bna|BnaAnng34260D	0.8
Ath|AT4G25490.1	Bna|BnaAnng34260D	0.785
Ath|AT4G27950.1	Bna|BnaC08g12710D	1.021
Ath|AT4G31060.1	Bna|BnaC01g07340D	0.666
Ath|AT4G39780.1	Bna|BnaC01g00660D	1.012
Ath|AT5G13330.1	Bna|BnaA03g04290D	0.607
Ath|AT5G18450.1	Bna|BnaA10g16490D	1.108
Ath|AT5G18560.1	Bna|BnaAnng26790D	1.226
Ath|AT5G18560.1	Bna|BnaC03g09100D	1.236
Ath|AT5G47230.1	Bna|BnaA09g18210D	0.986
Ath|AT5G53290.1	Bna|BnaC02g14430D	1.073
Ath|AT5G53290.1	Bna|BnaCnng38100D	1.051
Ath|AT5G64750.1	Bna|BnaC03g49530D	1.101
Ath|AT5G65510.1	Bna|BnaA03g02990D	0.997
Ath|AT5G65510.1	Bna|BnaC09g46030D	1.03
Ath|AT5G67000.1	Bna|BnaC04g37680D	0.408
Ath|AT5G67180.1	Bna|BnaA07g12050D	1.157
Atr|evm_27.model.AmTr_v1.0_scaffold00007.249	Bna|BnaA08g19490D	1.432
Atr|evm_27.model.AmTr_v1.0_scaffold00007.249	Bna|BnaA09g28670D	1.454
Atr|evm_27.model.AmTr_v1.0_scaffold00007.249	Bna|BnaCnng04580D	1.42
Atr|evm_27.model.AmTr_v1.0_scaffold00010.176	Bna|BnaC06g38580D	0.632
Atr|evm_27.model.AmTr_v1.0_scaffold00019.292	Bna|BnaA02g08130D	1.548
Atr|evm_27.model.AmTr_v1.0_scaffold00025.407	Bna|BnaC08g16630D	0.833
Atr|evm_27.model.AmTr_v1.0_scaffold00026.86	Bna|BnaA02g19610D	0.373
Atr|evm_27.model.AmTr_v1.0_scaffold00035.43	Bna|BnaA03g53830D	1.244
Atr|evm_27.model.AmTr_v1.0_scaffold00035.43	Bna|BnaCnng39690D	1.241
Atr|evm_27.model.AmTr_v1.0_scaffold00040.196	Bna|BnaAnng34830D	0.54
Atr|evm_27.model.AmTr_v1.0_scaffold00051.83	Bna|BnaC09g07480D	0.525
Atr|evm_27.model.AmTr_v1.0_scaffold00058.233	Bna|BnaA03g22100D	0.96
Atr|evm_27.model.AmTr_v1.0_scaffold00058.233	Bna|BnaA07g13990D	1.143
Atr|evm_27.model.AmTr_v1.0_scaffold00058.233	Bna|BnaC03g26480D	0.905
Atr|evm_27.model.AmTr_v1.0_scaffold00065.42	Bna|BnaA01g00290D	1.547
Atr|evm_27.model.AmTr_v1.0_scaffold00065.42	Bna|BnaA08g15790D	1.519
Atr|evm_27.model.AmTr_v1.0_scaffold00065.42	Bna|BnaC03g61270D	1.543
Atr|evm_27.model.AmTr_v1.0_scaffold00065.42	Bna|BnaC07g46770D	1.378
Atr|evm_27.model.AmTr_v1.0_scaffold00095.56	Bna|BnaA08g30950D	0.609
Atr|evm_27.model.AmTr_v1.0_scaffold00097.53	Bna|BnaA02g10340D	0.521
Atr|evm_27.model.AmTr_v1.0_scaffold00129.96	Bna|BnaA03g33290D	0.555
Atr|evm_27.model.AmTr_v1.0_scaffold00159.24	Bna|BnaA05g02350D	0.659
Atr|evm_27.model.AmTr_v1.0_scaffold00159.24	Bna|BnaC03g23470D	0.738
Atr|evm_27.model.AmTr_v1.0_scaffold00159.24	Bna|BnaC04g02040D	0.682
Bna|BnaA01g06090D	Bol|Bo1g011650.1	0.789
Bna|BnaA02g03590D	Bol|Bo9g160260.1	1.172
Bna|BnaA02g18720D	Bol|Bo6g044980.1	1.17
Bna|BnaA02g19610D	Bol|Bo2g095830.1	1.052
Bna|BnaA02g35090D	Bol|Bo9g154770.1	1.159
Bna|BnaA03g04290D	Bol|Bo3g009120.1	1.057
Bna|BnaA04g25970D	Bol|Bo4g195280.1	0.959
Bna|BnaA07g12040D	Bol|Bo7g063980.1	0.671
Bna|BnaA07g33930D	Bol|Bo6g005100.1	1.169
Bna|BnaA07g38140D	Bol|Bo6g048950.1	1.141
Bna|BnaA08g23880D	Bol|Bo8g066410.1	0.707
Bna|BnaA09g07540D	Bol|Bo9g020380.1	0.675
Bna|BnaA10g29740D	Bol|Bo2g013700.1	1.176
Bna|BnaAnng26790D	Bol|Bo2g016580.1	1.172
Bna|BnaAnng40110D	Bol|Bo1g108580.1	1.106
Bna|BnaAnng40110D	Bol|Bo5g105180.1	0.945
Bna|BnaC02g14430D	Bol|Bo9g111050.1	1.163
Bna|BnaC02g44180D	Bol|Bo9g160260.1	1.056
Bna|BnaC02g48800D	Bol|Bo2g161480.1	1.01
Bna|BnaC04g37680D	Bol|Bo4g157530.1	0.533
Bna|BnaC06g40770D	Bol|Bo1g108580.1	1.074
Bna|BnaC06g40770D	Bol|Bo5g105180.1	0.918
Bna|BnaC07g40560D	Bol|Bo7g111070.1	0.663
Bna|BnaC09g40510D	Bol|Bo2g013700.1	1.156
Bna|BnaCnng38100D	Bol|Bo2g045930.1	1.172
Bna|BnaCnng60480D	Bol|Bo5g081310.1	1.068
Bna|BnaCnng60480D	Bol|Bo6g101980.1	1.067
Bna|BnaA02g01920D	Bra|Bra008793	1.174
Bna|BnaA02g18720D	Bra|Bra003659	1.137
Bna|BnaA02g35090D	Bra|Bra002168	1.159
Bna|BnaA03g02990D	Bra|Bra009026	1.169
Bna|BnaA04g14840D	Bra|Bra034249	0.419
Bna|BnaA06g33420D	Bra|Bra026509	1.124
Bna|BnaA07g20720D	Bra|Bra008343	1.151
Bna|BnaA07g33930D	Bra|Bra015634	1.184
Bna|BnaAnng40110D	Bra|Bra031234	1.082
Bna|BnaC02g08170D	Bra|Bra002168	1.177
Bna|BnaC02g14430D	Bra|Bra003068	1.174
Bna|BnaC02g22960D	Bra|Bra008460	1.132
Bna|BnaC02g35650D	Bra|Bra025159	1.168
Bna|BnaC02g48800D	Bra|Bra029319	1.016
Bna|BnaC04g03870D	Bra|Bra004878	1.178
Bna|BnaC04g25670D	Bra|Bra027447	0.56
Bna|BnaC04g37680D	Bra|Bra034250	0.559
Bna|BnaC04g50030D	Bra|Bra040333	0.97
Bna|BnaC04g53380D	Bra|Bra005113	1.111
Bna|BnaC05g11660D	Bra|Bra026140	0.686
Bna|BnaC05g31720D	Bra|Bra035792	0.877
Bna|BnaC06g40770D	Bra|Bra031234	1.055
Bna|BnaC07g16160D	Bra|Bra012140	0.654
Bna|BnaC07g22870D	Bra|Bra026509	1.145
Bna|BnaC07g50590D	Bra|Bra024222	1.025
Bna|BnaC08g16630D	Bra|Bra016663	0.702
Bna|BnaC09g07480D	Bra|Bra037124	0.68
Bna|BnaC09g39250D	Bra|Bra023684	1.169
Bna|BnaCnng60480D	Bra|Bra018899	1.103
Bna|BnaCnng60480D	Bra|Bra030451	1.084
Bna|BnaCnng78540D	Bra|Bra023440	1.177
Bna|BnaA01g00290D	Csu|13648	1.057
Bna|BnaA08g15790D	Csu|13648	0.943
Bna|BnaC01g01290D	Csu|13648	1.057
Bna|BnaC03g61270D	Csu|13648	0.944
Bna|BnaA01g00290D	Olu|34044	1.078
Bna|BnaA08g15790D	Olu|34044	0.961
Bna|BnaC01g01290D	Olu|34044	1.083
Bna|BnaC01g01710D	Olu|9185	0.926
Bna|BnaC03g61270D	Olu|34044	0.953
Bna|BnaA01g00290D	Osa|LOC_Os03g56050.1	1.754
Bna|BnaA01g16910D	Osa|LOC_Os04g44670.1	0.509
Bna|BnaA01g29490D	Osa|LOC_Os02g54160.1	0.663
Bna|BnaA01g29490D	Osa|LOC_Os06g09390.1	0.752
Bna|BnaA02g08130D	Osa|LOC_Os04g55970.2	1.622
Bna|BnaA02g14040D	Osa|LOC_Os01g49830.1	1.429
Bna|BnaA02g14040D	Osa|LOC_Os05g47650.1	1.385
Bna|BnaA02g32120D	Osa|LOC_Os06g08340.1	0.626
Bna|BnaA07g13990D	Osa|LOC_Os05g03040.1	1.319
Bna|BnaA07g16350D	Osa|LOC_Os12g03290.1	1.222
Bna|BnaA07g33930D	Osa|LOC_Os02g51670.1	0.817
Bna|BnaA07g33930D	Osa|LOC_Os06g11860.1	0.725
Bna|BnaA08g15790D	Osa|LOC_Os03g56050.1	1.714
Bna|BnaA08g23880D	Osa|LOC_Os02g10760.1	1.077
Bna|BnaA08g23880D	Osa|LOC_Os06g40150.1	0.953
Bna|BnaA09g34250D	Osa|LOC_Os11g03540.1	1.204
Bna|BnaA09g34250D	Osa|LOC_Os12g03290.1	1.178
Bna|BnaAnng20420D	Osa|LOC_Os02g54160.1	0.641
Bna|BnaC01g10100D	Osa|LOC_Os04g46220.1	0.632
Bna|BnaC02g18650D	Osa|LOC_Os05g47650.1	1.384
Bna|BnaC03g09100D	Osa|LOC_Os07g47330.1	0.519
Bna|BnaC03g61270D	Osa|LOC_Os03g56050.1	1.742
Bna|BnaC03g66140D	Osa|LOC_Os09g28440.1	0.548
Bna|BnaC06g20590D	Osa|LOC_Os03g09170.1	0.804
Bna|BnaC06g38580D	Osa|LOC_Os06g11860.1	0.71
Bna|BnaC07g20090D	Osa|LOC_Os02g43820.1	0.464
Bna|BnaC07g41100D	Osa|LOC_Os01g12440.1	0.479
Bna|BnaC07g46770D	Osa|LOC_Os03g56050.1	1.548
Bna|BnaC08g16630D	Osa|LOC_Os06g40150.1	0.97
Bna|BnaUnng01150D	Osa|LOC_Os02g45450.1	0.609
Bna|BnaA02g32120D	Ppa|Pp3c14_9940V3.1	0.829
Bna|BnaA02g32120D	Ppa|Pp3c1_27440V3.1	0.844
Bna|BnaA08g19490D	Ppa|Pp3c1_16700V3.1	1.436
Bna|BnaA09g28670D	Ppa|Pp3c1_16700V3.1	1.418
Bna|BnaA09g34250D	Ppa|Pp3c10_24550V3.1	1.503
Bna|BnaC01g15610D	Ppa|Pp3c10_6600V3.1	0.418
Bna|BnaC02g40810D	Ppa|Pp3c14_9940V3.1	0.829
Bna|BnaC02g40810D	Ppa|Pp3c1_27440V3.1	0.833
Bna|BnaC05g20560D	Ppa|Pp3c1_16700V3.1	1.322
Bna|BnaC07g10480D	Ppa|Pp3c17_10170V3.1	0.539
Bna|BnaC07g10480D	Ppa|Pp3c26_1890V3.1	0.519
Bna|BnaC08g25150D	Ppa|Pp3c10_24550V3.1	1.509
Bna|BnaA01g00290D	Ptr|Potri.002G114800.1	1.645
Bna|BnaA01g00290D	Ptr|Potri.005G148400.1	1.478
Bna|BnaA01g00290D	Ptr|Potri.007G007400.1	1.595
Bna|BnaA01g00290D	Ptr|Potri.014G008100.1	1.476
Bna|BnaA01g00290D	Ptr|Potri.014G012200.1	1.543
Bna|BnaA01g09230D	Ptr|Potri.004G051800.1	0.551
Bna|BnaA01g16910D	Ptr|Potri.013G135600.1	0.579
Bna|BnaA01g23940D	Ptr|Potri.008G166200.1	0.762
Bna|BnaA01g23960D	Ptr|Potri.010G072400.1	0.424
Bna|BnaA01g29490D	Ptr|Potri.003G071700.3	0.749
Bna|BnaA02g01080D	Ptr|Potri.006G238600.1	0.689
Bna|BnaA02g03590D	Ptr|Potri.008G076400.1	1.471
Bna|BnaA02g08130D	Ptr|Potri.006G167700.1	1.749
Bna|BnaA02g08130D	Ptr|Potri.018G091600.1	1.706
Bna|BnaA02g10340D	Ptr|Potri.012G032900.2	0.705
Bna|BnaA02g10340D	Ptr|Potri.015G023200.1	0.684
Bna|BnaA02g16050D	Ptr|Potri.001G169500.1	1.402
Bna|BnaA02g18720D	Ptr|Potri.002G094200.1	1.006
Bna|BnaA02g19610D	Ptr|Potri.001G313500.1	0.346
Bna|BnaA02g19610D	Ptr|Potri.017G053700.1	0.403
Bna|BnaA02g22560D	Ptr|Potri.007G138100.1	0.442
Bna|BnaA03g02990D	Ptr|Potri.007G011600.1	1.381
Bna|BnaA03g04290D	Ptr|Potri.001G067600.1	0.511
Bna|BnaA03g04570D	Ptr|Potri.001G157100.1	0.517
Bna|BnaA03g19580D	Ptr|Potri.006G049700.1	1.636
Bna|BnaA03g19580D	Ptr|Potri.016G056400.1	1.65
Bna|BnaA03g20950D	Ptr|Potri.002G141200.1	0.641
Bna|BnaA03g22100D	Ptr|Potri.006G132400.1	0.922
Bna|BnaA03g22100D	Ptr|Potri.016G084500.1	0.834
Bna|BnaA03g53830D	Ptr|Potri.005G140700.1	1.224
Bna|BnaA03g53830D	Ptr|Potri.007G046200.1	1.235
Bna|BnaA04g29310D	Ptr|Potri.010G183700.1	0.516
Bna|BnaA05g02350D	Ptr|Potri.006G049700.1	1.574
Bna|BnaA05g02350D	Ptr|Potri.016G056400.1	1.595
Bna|BnaA06g10040D	Ptr|Potri.006G069400.1	0.743
Bna|BnaA06g10760D	Ptr|Potri.001G041500.1	1.238
Bna|BnaA06g23710D	Ptr|Potri.007G076800.1	0.412
Bna|BnaA06g33270D	Ptr|Potri.008G120100.1	0.477
Bna|BnaA06g33270D	Ptr|Potri.010G125600.1	0.458
Bna|BnaA07g13990D	Ptr|Potri.006G132400.1	1.129
Bna|BnaA07g13990D	Ptr|Potri.016G084500.1	1.074
Bna|BnaA07g16350D	Ptr|Potri.008G011900.1	1.304
Bna|BnaA07g16350D	Ptr|Potri.010G247200.1	1.291
Bna|BnaA07g20720D	Ptr|Potri.002G094200.1	0.99
Bna|BnaA07g20720D	Ptr|Potri.005G168700.1	0.974
Bna|BnaA07g21680D	Ptr|Potri.002G029400.1	0.498
Bna|BnaA07g31860D	Ptr|Potri.006G138800.1	0.576
Bna|BnaA07g33640D	Ptr|Potri.005G176000.1	0.428
Bna|BnaA07g38140D	Ptr|Potri.002G167400.1	0.459
Bna|BnaA07g38140D	Ptr|Potri.014G094500.1	0.49
Bna|BnaA08g15790D	Ptr|Potri.002G114800.1	1.523
Bna|BnaA08g15790D	Ptr|Potri.005G148400.1	1.509
Bna|BnaA08g15790D	Ptr|Potri.007G007400.1	1.541
Bna|BnaA08g15790D	Ptr|Potri.014G008100.1	1.376
Bna|BnaA08g15790D	Ptr|Potri.014G012200.1	1.525
Bna|BnaA08g19490D	Ptr|Potri.008G117100.1	1.479
Bna|BnaA08g19490D	Ptr|Potri.010G129200.1	1.501
Bna|BnaA08g22160D	Ptr|Potri.006G138700.1	0.549
Bna|BnaA09g07540D	Ptr|Potri.005G140900.1	0.604
Bna|BnaA09g07540D	Ptr|Potri.007G046500.1	0.556
Bna|BnaA09g12290D	Ptr|Potri.003G139300.1	0.718
Bna|BnaA09g18210D	Ptr|Potri.001G154200.1	0.691
Bna|BnaA09g18210D	Ptr|Potri.003G080600.1	0.624
Bna|BnaA09g27300D	Ptr|Potri.011G057000.1	0.32
Bna|BnaA09g28670D	Ptr|Potri.008G117100.1	1.495
Bna|BnaA09g28670D	Ptr|Potri.010G129200.1	1.538
Bna|BnaA09g34250D	Ptr|Potri.008G011900.1	1.322
Bna|BnaA09g34250D	Ptr|Potri.010G247200.1	1.318
Bna|BnaA10g07630D	Ptr|Potri.015G136400.1	0.771
Bna|BnaA10g21750D	Ptr|Potri.007G011600.1	1.859
Bna|BnaAnng20420D	Ptr|Potri.001G163700.4	0.764
Bna|BnaAnng20420D	Ptr|Potri.003G071700.3	0.726
Bna|BnaAnng34830D	Ptr|Potri.016G018600.1	0.564
Bna|BnaAnng40110D	Ptr|Potri.001G018400.1	1.56
Bna|BnaAnng40110D	Ptr|Potri.003G205700.1	1.619
Bna|BnaC01g01290D	Ptr|Potri.002G114800.1	1.661
Bna|BnaC01g01290D	Ptr|Potri.005G148400.1	1.626
Bna|BnaC01g01290D	Ptr|Potri.007G007400.1	1.643
Bna|BnaC01g01290D	Ptr|Potri.014G008100.1	1.48
Bna|BnaC01g01710D	Ptr|Potri.005G140700.1	1.268
Bna|BnaC01g07340D	Ptr|Potri.006G080300.1	0.487
Bna|BnaC02g11520D	Ptr|Potri.018G091600.1	1.779
Bna|BnaC02g14430D	Ptr|Potri.015G023200.1	0.688
Bna|BnaC02g21480D	Ptr|Potri.001G169500.1	1.399
Bna|BnaC02g21480D	Ptr|Potri.003G064700.1	1.427
Bna|BnaC02g22960D	Ptr|Potri.001G313500.1	0.351
Bna|BnaC02g40810D	Ptr|Potri.003G179900.1	0.831
Bna|BnaC02g44180D	Ptr|Potri.010G181000.1	1.493
Bna|BnaC03g05820D	Ptr|Potri.001G067600.1	0.506
Bna|BnaC03g05820D	Ptr|Potri.003G162500.2	0.535
Bna|BnaC03g09100D	Ptr|Potri.008G215600.1	0.616
Bna|BnaC03g09750D	Ptr|Potri.001G004700.1	0.634
Bna|BnaC03g15720D	Ptr|Potri.001G110500.1	0.525
Bna|BnaC03g15720D	Ptr|Potri.015G136300.1	0.547
Bna|BnaC03g23470D	Ptr|Potri.006G049700.1	1.715
Bna|BnaC03g26480D	Ptr|Potri.006G132400.1	0.896
Bna|BnaC03g26480D	Ptr|Potri.016G084500.1	0.76
Bna|BnaC03g31040D	Ptr|Potri.001G169500.1	1.127
Bna|BnaC03g31040D	Ptr|Potri.003G064700.1	1.108
Bna|BnaC03g49530D	Ptr|Potri.005G087200.1	0.484
Bna|BnaC03g49530D	Ptr|Potri.007G076800.1	0.38
Bna|BnaC03g61270D	Ptr|Potri.002G114800.1	1.434
Bna|BnaC03g61270D	Ptr|Potri.005G148400.1	1.549
Bna|BnaC03g61270D	Ptr|Potri.007G007400.1	1.438
Bna|BnaC03g61270D	Ptr|Potri.014G008100.1	1.407
Bna|BnaC03g61270D	Ptr|Potri.014G012200.1	1.552
Bna|BnaC03g66140D	Ptr|Potri.009G101900.1	0.495
Bna|BnaC03g72510D	Ptr|Potri.008G071100.1	0.474
Bna|BnaC04g02040D	Ptr|Potri.006G049700.1	1.628
Bna|BnaC04g02040D	Ptr|Potri.016G056400.1	1.635
Bna|BnaC04g15640D	Ptr|Potri.016G084500.1	1.1
Bna|BnaC04g51210D	Ptr|Potri.002G201600.1	0.372
Bna|BnaC04g55440D	Ptr|Potri.006G054500.1	0.918
Bna|BnaC04g55700D	Ptr|Potri.001G315300.1	0.683
Bna|BnaC05g11660D	Ptr|Potri.006G069400.1	0.744
Bna|BnaC05g11660D	Ptr|Potri.018G131400.1	0.779
Bna|BnaC05g18050D	Ptr|Potri.019G073300.1	0.459
Bna|BnaC05g20560D	Ptr|Potri.008G117100.1	1.55
Bna|BnaC05g21820D	Ptr|Potri.011G056900.1	0.527
Bna|BnaC05g31720D	Ptr|Potri.001G356100.1	0.509
Bna|BnaC05g36570D	Ptr|Potri.008G210900.1	0.575
Bna|BnaC06g20590D	Ptr|Potri.005G168700.1	0.995
Bna|BnaC06g40770D	Ptr|Potri.001G018400.1	1.54
Bna|BnaC06g40770D	Ptr|Potri.003G205700.1	1.594
Bna|BnaC06g42850D	Ptr|Potri.002G167400.1	0.495
Bna|BnaC07g10670D	Ptr|Potri.003G161000.1	0.515
Bna|BnaC07g11010D	Ptr|Potri.010G046600.1	0.372
Bna|BnaC07g23080D	Ptr|Potri.008G120100.1	0.489
Bna|BnaC07g38490D	Ptr|Potri.003G136300.1	0.696
Bna|BnaC07g46770D	Ptr|Potri.002G114800.1	1.32
Bna|BnaC07g46770D	Ptr|Potri.005G148400.1	1.309
Bna|BnaC07g46770D	Ptr|Potri.007G007400.1	1.326
Bna|BnaC07g46770D	Ptr|Potri.014G008100.1	1.303
Bna|BnaC07g46770D	Ptr|Potri.014G012200.1	1.298
Bna|BnaC08g25150D	Ptr|Potri.010G247200.1	1.31
Bna|BnaC09g04040D	Ptr|Potri.006G253800.1	0.683
Bna|BnaC09g07480D	Ptr|Potri.007G046500.1	0.562
Bna|BnaC09g20100D	Ptr|Potri.003G080600.1	0.616
Bna|BnaC09g27360D	Ptr|Potri.001G079800.1	0.639
Bna|BnaC09g46030D	Ptr|Potri.007G011600.1	1.533
Bna|BnaCnng04580D	Ptr|Potri.008G117100.1	1.5
Bna|BnaCnng04580D	Ptr|Potri.010G129200.1	1.52
Bna|BnaCnng05080D	Ptr|Potri.001G154100.1	0.886
Bna|BnaCnng07950D	Ptr|Potri.001G181500.1	0.641
Bna|BnaCnng07950D	Ptr|Potri.019G075500.1	0.676
Bna|BnaCnng08620D	Ptr|Potri.002G172200.1	0.632
Bna|BnaCnng08620D	Ptr|Potri.002G172300.1	0.604
Bna|BnaCnng08620D	Ptr|Potri.002G172600.1	0.629
Bna|BnaCnng31550D	Ptr|Potri.001G110700.1	0.61
Bna|BnaCnng31550D	Ptr|Potri.015G136400.1	0.608
Bna|BnaCnng36390D	Ptr|Potri.001G079600.1	0.503
Bna|BnaCnng39690D	Ptr|Potri.005G140700.1	1.226
Bna|BnaCnng39690D	Ptr|Potri.007G046200.1	1.234
Bna|BnaCnng60480D	Ptr|Potri.001G018400.1	1.548
Bna|BnaCnng60480D	Ptr|Potri.003G205700.1	1.557
Bna|BnaA02g35180D	Smo|38494	0.474
Bna|BnaA03g53830D	Smo|98831	1.009
Bna|BnaA06g07470D	Smo|110104	1.337
Bna|BnaA08g19170D	Smo|49951	0.382
Bna|BnaA09g34250D	Smo|85823	1.171
Bna|BnaAnng40580D	Smo|110104	1.313
Bna|BnaC02g11520D	Smo|96572	1.323
Bna|BnaC07g29050D	Smo|71661	0.494
Bna|BnaC08g25150D	Smo|85823	1.179
Bna|BnaCnng33070D	Smo|110104	1.31
Bna|BnaCnng39690D	Smo|98831	1.008
Bna|BnaA02g00560D	Vvi|GSVIVT01002536001	2.028
Bna|BnaA02g00560D	Vvi|GSVIVT01004382001	2.21
Bna|BnaA02g03590D	Vvi|GSVIVT01019049001	1.943
Bna|BnaA02g19610D	Vvi|GSVIVT01017542001	0.431
Bna|BnaA03g02990D	Vvi|GSVIVT01002536001	1.682
Bna|BnaA03g02990D	Vvi|GSVIVT01004382001	1.652
Bna|BnaA03g22100D	Vvi|GSVIVT01025100001	1.375
Bna|BnaA03g53830D	Vvi|GSVIVT01022081001	1.685
Bna|BnaA05g02350D	Vvi|GSVIVT01033273001	2.011
Bna|BnaA06g07470D	Vvi|GSVIVT01036447001	1.045
Bna|BnaA06g33270D	Vvi|GSVIVT01011902001	0.478
Bna|BnaA06g40170D	Vvi|GSVIVT01013905001	0.642
Bna|BnaA06g40170D	Vvi|GSVIVT01013913001	0.68
Bna|BnaA06g40170D	Vvi|GSVIVT01013916001	0.683
Bna|BnaA06g40170D	Vvi|GSVIVT01013917001	0.683
Bna|BnaA06g40170D	Vvi|GSVIVT01013918001	0.659
Bna|BnaA06g40170D	Vvi|GSVIVT01013924001	0.701
Bna|BnaA06g40170D	Vvi|GSVIVT01013929001	0.629
Bna|BnaA06g40170D	Vvi|GSVIVT01013931001	0.635
Bna|BnaA06g40170D	Vvi|GSVIVT01013934001	0.566
Bna|BnaA06g40170D	Vvi|GSVIVT01013935001	0.601
Bna|BnaA07g12040D	Vvi|GSVIVT01022076001	0.705
Bna|BnaA08g15790D	Vvi|GSVIVT01007388001	2.286
Bna|BnaA09g34250D	Vvi|GSVIVT01020066001	1.265
Bna|BnaA10g05780D	Vvi|GSVIVT01013905001	0.66
Bna|BnaA10g05780D	Vvi|GSVIVT01013913001	0.638
Bna|BnaA10g05780D	Vvi|GSVIVT01013916001	0.646
Bna|BnaA10g05780D	Vvi|GSVIVT01013917001	0.648
Bna|BnaA10g05780D	Vvi|GSVIVT01013918001	0.758
Bna|BnaA10g05780D	Vvi|GSVIVT01013923001	0.7
Bna|BnaA10g05780D	Vvi|GSVIVT01013924001	0.698
Bna|BnaA10g21750D	Vvi|GSVIVT01002536001	2.112
Bna|BnaAnng06940D	Vvi|GSVIVT01013905001	0.652
Bna|BnaAnng06940D	Vvi|GSVIVT01013913001	0.683
Bna|BnaAnng06940D	Vvi|GSVIVT01013914001	0.457
Bna|BnaAnng06940D	Vvi|GSVIVT01013916001	0.68
Bna|BnaAnng06940D	Vvi|GSVIVT01013917001	0.667
Bna|BnaAnng06940D	Vvi|GSVIVT01013918001	0.717
Bna|BnaAnng06940D	Vvi|GSVIVT01013923001	0.7
Bna|BnaAnng06940D	Vvi|GSVIVT01013929001	0.601
Bna|BnaAnng06940D	Vvi|GSVIVT01013931001	0.69
Bna|BnaAnng06940D	Vvi|GSVIVT01013934001	0.598
Bna|BnaAnng06940D	Vvi|GSVIVT01013935001	0.72
Bna|BnaAnng40110D	Vvi|GSVIVT01025307001	2.037
Bna|BnaAnng40580D	Vvi|GSVIVT01036447001	1.04
Bna|BnaC02g00280D	Vvi|GSVIVT01002536001	1.995
Bna|BnaC02g00280D	Vvi|GSVIVT01004382001	1.076
Bna|BnaC02g11520D	Vvi|GSVIVT01029219001	1.871
Bna|BnaC02g21480D	Vvi|GSVIVT01016764001	1.763
Bna|BnaC02g48800D	Vvi|GSVIVT01013905001	0.637
Bna|BnaC02g48800D	Vvi|GSVIVT01013913001	0.666
Bna|BnaC02g48800D	Vvi|GSVIVT01013916001	0.663
Bna|BnaC02g48800D	Vvi|GSVIVT01013917001	0.652
Bna|BnaC02g48800D	Vvi|GSVIVT01013918001	0.706
Bna|BnaC02g48800D	Vvi|GSVIVT01013923001	0.683
Bna|BnaC02g48800D	Vvi|GSVIVT01013924001	0.697
Bna|BnaC02g48800D	Vvi|GSVIVT01013929001	0.587
Bna|BnaC02g48800D	Vvi|GSVIVT01013931001	0.669
Bna|BnaC02g48800D	Vvi|GSVIVT01013934001	0.571
Bna|BnaC02g48800D	Vvi|GSVIVT01013935001	0.715
Bna|BnaC03g05820D	Vvi|GSVIVT01001089001	0.617
Bna|BnaC03g23470D	Vvi|GSVIVT01033273001	2.136
Bna|BnaC03g26480D	Vvi|GSVIVT01025100001	1.296
Bna|BnaC03g31040D	Vvi|GSVIVT01016764001	1.343
Bna|BnaC03g61270D	Vvi|GSVIVT01007388001	2.291
Bna|BnaC04g02040D	Vvi|GSVIVT01033273001	2.067
Bna|BnaC04g15640D	Vvi|GSVIVT01025100001	1.683
Bna|BnaC05g11660D	Vvi|GSVIVT01017315001	0.949
Bna|BnaC06g20590D	Vvi|GSVIVT01009007001	1.147
Bna|BnaC06g40770D	Vvi|GSVIVT01025307001	2.011
Bna|BnaC07g20090D	Vvi|GSVIVT01013905001	0.634
Bna|BnaC07g20090D	Vvi|GSVIVT01013913001	0.68
Bna|BnaC07g20090D	Vvi|GSVIVT01013916001	0.687
Bna|BnaC07g20090D	Vvi|GSVIVT01013917001	0.663
Bna|BnaC07g20090D	Vvi|GSVIVT01013918001	0.649
Bna|BnaC07g20090D	Vvi|GSVIVT01013923001	0.706
Bna|BnaC07g20090D	Vvi|GSVIVT01013924001	0.702
Bna|BnaC07g20090D	Vvi|GSVIVT01013929001	0.63
Bna|BnaC07g20090D	Vvi|GSVIVT01013931001	0.629
Bna|BnaC07g20090D	Vvi|GSVIVT01013935001	0.584
Bna|BnaC07g46770D	Vvi|GSVIVT01007388001	1.81
Bna|BnaC08g25150D	Vvi|GSVIVT01020066001	1.268
Bna|BnaC09g17590D	Vvi|GSVIVT01028312001	0.434
Bna|BnaC09g27360D	Vvi|GSVIVT01013905001	0.672
Bna|BnaC09g27360D	Vvi|GSVIVT01013913001	0.642
Bna|BnaC09g27360D	Vvi|GSVIVT01013916001	0.648
Bna|BnaC09g27360D	Vvi|GSVIVT01013917001	0.675
Bna|BnaC09g27360D	Vvi|GSVIVT01013923001	0.7
Bna|BnaC09g27360D	Vvi|GSVIVT01013924001	0.7
Bna|BnaC09g27360D	Vvi|GSVIVT01013929001	0.631
Bna|BnaC09g27360D	Vvi|GSVIVT01013931001	0.742
Bna|BnaC09g27360D	Vvi|GSVIVT01013934001	0.621
Bna|BnaC09g27360D	Vvi|GSVIVT01013935001	0.762
Bna|BnaC09g46030D	Vvi|GSVIVT01002536001	1.779
Bna|BnaC09g46030D	Vvi|GSVIVT01004382001	1.709
Bna|BnaCnng33070D	Vvi|GSVIVT01036447001	1.018
Bna|BnaCnng39690D	Vvi|GSVIVT01022081001	1.698
Bna|BnaCnng60480D	Vvi|GSVIVT01025307001	1.863
Bna|BnaCnng60520D	Vvi|GSVIVT01018271001	0.608
Bna|BnaCnng60520D	Vvi|GSVIVT01018272001	0.586

## Sheet: Table S7
Table S7 The paralogous AP2/ERF superfamily genes in B. napus and other 14 species.
Gene ID	Gene ID	Inflation
Ath|AT1G25560.1	Ath|AT1G68840.1	1.149
Ath|AT1G50680.1	Ath|AT1G51120.1	1.149
Ath|AT1G51190.1	Ath|AT3G20840.1	1.149
Ath|AT4G25470.1	Ath|AT4G25480.1	0.863
Ath|AT4G25470.1	Ath|AT4G25490.1	0.867
Ath|AT4G25480.1	Ath|AT4G25490.1	0.822
Atr|evm_27.model.AmTr_v1.0_scaffold00010.53	Atr|evm_27.model.AmTr_v1.0_scaffold00010.54	1.735
Atr|evm_27.model.AmTr_v1.0_scaffold00010.53	Atr|evm_27.model.AmTr_v1.0_scaffold00010.55	1.66
Atr|evm_27.model.AmTr_v1.0_scaffold00010.54	Atr|evm_27.model.AmTr_v1.0_scaffold00010.55	1.729
Atr|evm_27.model.AmTr_v1.0_scaffold00040.194	Atr|evm_27.model.AmTr_v1.0_scaffold00095.56	1.027
Atr|evm_27.model.AmTr_v1.0_scaffold00040.196	Atr|evm_27.model.AmTr_v1.0_scaffold00095.55	0.973
Bna|BnaA01g00290D	Bna|BnaA08g15790D	1.02
Bna|BnaA01g00290D	Bna|BnaC01g01290D	1.02
Bna|BnaA01g00290D	Bna|BnaC03g61270D	1.02
Bna|BnaA01g00290D	Bna|BnaC07g46770D	1.02
Bna|BnaA01g05760D	Bna|BnaC01g00660D	1.02
Bna|BnaA01g06090D	Bna|BnaC01g07340D	1.02
Bna|BnaA01g13420D	Bna|BnaC01g15610D	1.02
Bna|BnaA01g29490D	Bna|BnaAnng20420D	1.02
Bna|BnaA01g34730D	Bna|BnaCnng71740D	0.949
Bna|BnaA01g36720D	Bna|BnaA05g15470D	1.02
Bna|BnaA01g36720D	Bna|BnaA05g20050D	1.02
Bna|BnaA01g36720D	Bna|BnaC05g27100D	1.02
Bna|BnaA01g36720D	Bna|BnaC05g31430D	1.02
Bna|BnaA01g36720D	Bna|BnaCnng60480D	1.02
Bna|BnaA02g00560D	Bna|BnaA03g02990D	1.02
Bna|BnaA02g00560D	Bna|BnaA10g21750D	1.02
Bna|BnaA02g00560D	Bna|BnaC02g00280D	1.02
Bna|BnaA02g00560D	Bna|BnaC09g46030D	1.02
Bna|BnaA02g01920D	Bna|BnaC02g05060D	1.02
Bna|BnaA02g01920D	Bna|BnaCnng78540D	1.02
Bna|BnaA02g03590D	Bna|BnaC02g44180D	1.02
Bna|BnaA02g06490D	Bna|BnaA10g12950D	1.02
Bna|BnaA02g06490D	Bna|BnaC09g35430D	1.02
Bna|BnaA02g08130D	Bna|BnaC02g11520D	1.02
Bna|BnaA02g10340D	Bna|BnaC02g14430D	1.02
Bna|BnaA02g10340D	Bna|BnaCnng38100D	1.02
Bna|BnaA02g13950D	Bna|BnaAnng20260D	1.02
Bna|BnaA02g14040D	Bna|BnaC02g18650D	1.02
Bna|BnaA02g16050D	Bna|BnaC02g21480D	1.02
Bna|BnaA02g16050D	Bna|BnaC03g31040D	1.02
Bna|BnaA02g18720D	Bna|BnaC06g20590D	1.02
Bna|BnaA02g19610D	Bna|BnaC02g22960D	1.011
Bna|BnaA02g27630D	Bna|BnaC02g35650D	1.02
Bna|BnaA02g34370D	Bna|BnaC02g43290D	1.02
Bna|BnaA02g35090D	Bna|BnaC02g08170D	1.02
Bna|BnaA02g35090D	Bna|BnaC09g39250D	1.02
Bna|BnaA02g35180D	Bna|BnaC02g08060D	1.02
Bna|BnaA03g02990D	Bna|BnaA10g21750D	1.02
Bna|BnaA03g02990D	Bna|BnaC02g00280D	1.02
Bna|BnaA03g02990D	Bna|BnaC09g46030D	1.02
Bna|BnaA03g04290D	Bna|BnaC03g05820D	1.02
Bna|BnaA03g07180D	Bna|BnaC03g09100D	1.02
Bna|BnaA03g12320D	Bna|BnaC03g14960D	1.02
Bna|BnaA03g19580D	Bna|BnaA05g02350D	1.02
Bna|BnaA03g19580D	Bna|BnaC03g23470D	1.02
Bna|BnaA03g19580D	Bna|BnaC04g02040D	1.02
Bna|BnaA03g22100D	Bna|BnaA07g13990D	1.02
Bna|BnaA03g22100D	Bna|BnaC03g26480D	1.02
Bna|BnaA03g22100D	Bna|BnaC04g15640D	1.02
Bna|BnaA03g33290D	Bna|BnaC03g38390D	1.02
Bna|BnaA03g48910D	Bna|BnaC07g41100D	1.02
Bna|BnaA03g49050D	Bna|BnaC07g50590D	1.02
Bna|BnaA03g53830D	Bna|BnaC01g01710D	1.02
Bna|BnaA03g53830D	Bna|BnaCnng39690D	1.02
Bna|BnaA04g14830D	Bna|BnaA04g14840D	0.42
Bna|BnaA04g25970D	Bna|BnaC04g50030D	1.009
Bna|BnaA05g02350D	Bna|BnaC03g23470D	1.02
Bna|BnaA05g02350D	Bna|BnaC04g02040D	1.02
Bna|BnaA05g04450D	Bna|BnaC04g03870D	1.02
Bna|BnaA05g15470D	Bna|BnaA05g20050D	1.02
Bna|BnaA05g15470D	Bna|BnaAnng40110D	1.02
Bna|BnaA05g15470D	Bna|BnaC05g27100D	1.02
Bna|BnaA05g15470D	Bna|BnaC05g31430D	1.02
Bna|BnaA05g15470D	Bna|BnaC06g40770D	1.02
Bna|BnaA05g15710D	Bna|BnaC05g51390D	1.02
Bna|BnaA05g18740D	Bna|BnaC05g31720D	1.02
Bna|BnaA05g20050D	Bna|BnaC05g27100D	1.02
Bna|BnaA05g20050D	Bna|BnaC05g31430D	1.02
Bna|BnaA05g20050D	Bna|BnaCnng60480D	1.02
Bna|BnaA05g25200D	Bna|BnaC05g39400D	1.02
Bna|BnaA05g27930D	Bna|BnaC05g42130D	1.02
Bna|BnaA06g07470D	Bna|BnaAnng40580D	1.02
Bna|BnaA06g07470D	Bna|BnaCnng33070D	1.02
Bna|BnaA06g07470D	Bna|BnaCnng37790D	1.02
Bna|BnaA06g10040D	Bna|BnaC05g11660D	0.628
Bna|BnaA06g23710D	Bna|BnaC03g49530D	1.02
Bna|BnaA06g24400D	Bna|BnaC03g48820D	1.02
Bna|BnaA06g33270D	Bna|BnaC07g23080D	1.02
Bna|BnaA06g33420D	Bna|BnaC02g35650D	1.02
Bna|BnaA06g33420D	Bna|BnaC07g22870D	1.02
Bna|BnaA06g40170D	Bna|BnaC07g20090D	1.02
Bna|BnaA07g12040D	Bna|BnaC07g16160D	0.614
Bna|BnaA07g12050D	Bna|BnaC07g16190D	1.02
Bna|BnaA07g13990D	Bna|BnaC03g26480D	1.02
Bna|BnaA07g13990D	Bna|BnaC04g15640D	1.02
Bna|BnaA07g16350D	Bna|BnaA09g34250D	1.02
Bna|BnaA07g16350D	Bna|BnaC08g25150D	1.02
Bna|BnaA07g20720D	Bna|BnaC06g20590D	1.02
Bna|BnaA07g24590D	Bna|BnaC06g25810D	1.02
Bna|BnaA07g27210D	Bna|BnaC06g30140D	1.02
Bna|BnaA07g33930D	Bna|BnaC06g38580D	1.02
Bna|BnaA07g35130D	Bna|BnaC06g40040D	1.02
Bna|BnaA07g36710D	Bna|BnaC07g11010D	1.02
Bna|BnaA07g38140D	Bna|BnaC06g42850D	1.02
Bna|BnaA08g02030D	Bna|BnaC03g77730D	1.02
Bna|BnaA08g13940D	Bna|BnaC08g12710D	1.02
Bna|BnaA08g15790D	Bna|BnaC01g01290D	1.02
Bna|BnaA08g15790D	Bna|BnaC03g61270D	1.02
Bna|BnaA08g15790D	Bna|BnaC07g46770D	1.02
Bna|BnaA08g19170D	Bna|BnaCnng04890D	1.02
Bna|BnaA08g19490D	Bna|BnaA09g28670D	1.02
Bna|BnaA08g19490D	Bna|BnaC05g20560D	1.02
Bna|BnaA08g19490D	Bna|BnaCnng04580D	1.02
Bna|BnaA08g23880D	Bna|BnaC08g16630D	0.646
Bna|BnaA09g07540D	Bna|BnaC09g07480D	0.614
Bna|BnaA09g18210D	Bna|BnaC09g20100D	1.02
Bna|BnaA09g28670D	Bna|BnaC05g20560D	1.02
Bna|BnaA09g28670D	Bna|BnaCnng04580D	1.02
Bna|BnaA09g30810D	Bna|BnaC05g17550D	1.02
Bna|BnaA09g34250D	Bna|BnaC08g25150D	1.02
Bna|BnaA09g46720D	Bna|BnaC08g40750D	1.02
Bna|BnaA09g54740D	Bna|BnaC08g25840D	1.02
Bna|BnaA10g12950D	Bna|BnaC09g35430D	1.02
Bna|BnaA10g16490D	Bna|BnaC09g39350D	1.02
Bna|BnaA10g21750D	Bna|BnaC02g00280D	1.02
Bna|BnaA10g21750D	Bna|BnaC09g46030D	1.02
Bna|BnaA10g23760D	Bna|BnaC09g48530D	1.02
Bna|BnaA10g29740D	Bna|BnaC09g40510D	1.02
Bna|BnaAnng06940D	Bna|BnaC02g48800D	0.886
Bna|BnaAnng09570D	Bna|BnaC05g27390D	1.02
Bna|BnaAnng13220D	Bna|BnaC04g53380D	1.001
Bna|BnaAnng26790D	Bna|BnaC09g39250D	1.02
Bna|BnaAnng29660D	Bna|BnaC08g36140D	1.02
Bna|BnaAnng36370D	Bna|BnaCnng73120D	1.02
Bna|BnaAnng40110D	Bna|BnaC05g27100D	1.02
Bna|BnaAnng40110D	Bna|BnaC06g40770D	1.02
Bna|BnaAnng40580D	Bna|BnaCnng33070D	1.02
Bna|BnaAnng40580D	Bna|BnaCnng37790D	1.02
Bna|BnaC01g01290D	Bna|BnaC03g61270D	1.02
Bna|BnaC01g01290D	Bna|BnaC07g46770D	1.02
Bna|BnaC01g01710D	Bna|BnaCnng39690D	1.02
Bna|BnaC02g00280D	Bna|BnaC09g46030D	1.02
Bna|BnaC02g03940D	Bna|BnaC09g28540D	0.961
Bna|BnaC02g05060D	Bna|BnaCnng78540D	1.02
Bna|BnaC02g08170D	Bna|BnaC09g39250D	1.02
Bna|BnaC02g21480D	Bna|BnaC03g31040D	1.02
Bna|BnaC02g35650D	Bna|BnaC07g22870D	1.02
Bna|BnaC03g23470D	Bna|BnaC04g02040D	1.02
Bna|BnaC03g26480D	Bna|BnaC04g15640D	1.02
Bna|BnaC03g61270D	Bna|BnaC07g46770D	1.02
Bna|BnaC04g37670D	Bna|BnaC04g37680D	0.548
Bna|BnaC05g20560D	Bna|BnaCnng04580D	1.02
Bna|BnaC05g27100D	Bna|BnaC05g31430D	1.02
Bna|BnaC05g27100D	Bna|BnaC06g40770D	1.02
Bna|BnaC05g31430D	Bna|BnaCnng60480D	1.02
Bna|BnaCnng33070D	Bna|BnaCnng37790D	1.02
Bol|Bo1g003450.1	Bol|Bo3g153310.1	1.016
Bol|Bo1g003450.1	Bol|Bo7g118740.1	1.016
Bol|Bo1g004960.1	Bol|Bo7g118400.1	1.016
Bol|Bo1g108580.1	Bol|Bo5g081310.1	1.016
Bol|Bo1g108580.1	Bol|Bo5g105180.1	1.016
Bol|Bo1g108580.1	Bol|Bo6g101980.1	1.016
Bol|Bo2g009900.1	Bol|Bo3g006680.1	1.016
Bol|Bo2g009900.1	Bol|Bo9g171990.1	1.016
Bol|Bo2g013700.1	Bol|Bo9g160240.1	1.016
Bol|Bo2g016580.1	Bol|Bo9g154770.1	1.016
Bol|Bo2g025090.1	Bol|Bo9g141100.1	1.016
Bol|Bo3g006680.1	Bol|Bo9g171990.1	1.016
Bol|Bo3g035770.1	Bol|Bo4g013420.1	1.016
Bol|Bo3g040110.1	Bol|Bo4g070350.1	1.016
Bol|Bo3g138550.1	Bol|Bo5g043120.1	1.016
Bol|Bo3g153310.1	Bol|Bo7g118740.1	1.016
Bol|Bo5g015210.1	Bol|Bo8g107500.1	1.016
Bol|Bo5g081310.1	Bol|Bo5g105180.1	1.016
Bol|Bo5g081310.1	Bol|Bo6g101980.1	1.016
Bol|Bo5g105180.1	Bol|Bo6g101980.1	1.016
Bol|Bo6g058880.1	Bol|Bo8g083590.1	1.016
Bol|Bo7g111070.1	Bol|Bo7g111140.1	0.652
Bol|Bo9g160240.1	Bol|Bo9g160260.1	1.016
Bra|Bra000487	Bra|Bra011939	1.007
Bra|Bra002510	Bra|Bra020262	1.007
Bra|Bra003068	Bra|Bra022643	1.007
Bra|Bra003178	Bra|Bra007066	1.007
Bra|Bra006065	Bra|Bra009026	1.007
Bra|Bra006065	Bra|Bra028584	1.007
Bra|Bra009026	Bra|Bra028584	1.007
Bra|Bra010610	Bra|Bra011782	1.007
Bra|Bra010610	Bra|Bra017852	1.007
Bra|Bra011002	Bra|Bra024735	1.007
Bra|Bra011741	Bra|Bra017809	1.007
Bra|Bra011782	Bra|Bra017852	1.007
Bra|Bra013978	Bra|Bra023617	1.007
Bra|Bra017612	Bra|Bra027447	1.007
Bra|Bra018899	Bra|Bra030451	1.007
Bra|Bra018899	Bra|Bra031234	1.007
Bra|Bra019821	Bra|Bra026917	1.007
Bra|Bra023744	Bra|Bra023746	0.868
Bra|Bra027614	Bra|Bra027616	1.007
Bra|Bra030451	Bra|Bra031234	1.007
Olu|93618	Olu|94161	1
Osa|LOC_Os01g04750.1	Osa|LOC_Os01g04800.1	1.498
Osa|LOC_Os01g49830.1	Osa|LOC_Os05g47650.1	2.019
Osa|LOC_Os01g58420.1	Osa|LOC_Os05g41780.1	0.848
Osa|LOC_Os02g06330.1	Osa|LOC_Os06g47590.1	0.546
Osa|LOC_Os02g10760.1	Osa|LOC_Os06g40150.1	1.278
Osa|LOC_Os02g34260.1	Osa|LOC_Os02g34270.1	1.156
Osa|LOC_Os02g40070.1	Osa|LOC_Os04g42570.1	2.263
Osa|LOC_Os02g42585.1	Osa|LOC_Os04g44670.1	1.104
Osa|LOC_Os02g43790.1	Osa|LOC_Os04g46220.1	1.091
Osa|LOC_Os02g43820.1	Osa|LOC_Os04g46240.1	0.809
Osa|LOC_Os02g43820.1	Osa|LOC_Os04g46250.1	0.785
Osa|LOC_Os02g43970.1	Osa|LOC_Os04g46440.1	0.776
Osa|LOC_Os02g45450.1	Osa|LOC_Os04g48350.1	1.201
Osa|LOC_Os02g51670.1	Osa|LOC_Os06g11860.1	1.176
Osa|LOC_Os02g52670.1	Osa|LOC_Os09g28440.1	0.597
Osa|LOC_Os02g54050.1	Osa|LOC_Os06g09760.1	0.515
Osa|LOC_Os02g54050.1	Osa|LOC_Os06g09790.1	0.496
Osa|LOC_Os02g54050.1	Osa|LOC_Os06g09810.1	0.532
Osa|LOC_Os02g54050.1	Osa|LOC_Os06g11940.1	0.592
Osa|LOC_Os02g54160.1	Osa|LOC_Os06g09390.1	1.603
Osa|LOC_Os02g55380.1	Osa|LOC_Os06g08340.1	0.821
Osa|LOC_Os03g05590.1	Osa|LOC_Os04g18650.1	0.567
Osa|LOC_Os03g60430.2	Osa|LOC_Os07g13170.2	2.09
Osa|LOC_Os04g46240.1	Osa|LOC_Os04g46250.1	1.222
Osa|LOC_Os06g06970.1	Osa|LOC_Os08g43200.1	0.791
Osa|LOC_Os06g09717.1	Osa|LOC_Os06g09760.1	0.512
Osa|LOC_Os06g09717.1	Osa|LOC_Os06g09790.1	0.571
Osa|LOC_Os06g09717.1	Osa|LOC_Os06g09810.1	0.554
Osa|LOC_Os06g09717.1	Osa|LOC_Os06g11940.1	0.596
Osa|LOC_Os06g09760.1	Osa|LOC_Os06g09790.1	0.691
Osa|LOC_Os06g09760.1	Osa|LOC_Os06g09810.1	0.563
Osa|LOC_Os06g09760.1	Osa|LOC_Os06g11940.1	0.532
Osa|LOC_Os06g09790.1	Osa|LOC_Os06g09810.1	0.69
Osa|LOC_Os06g09790.1	Osa|LOC_Os06g11940.1	0.603
Osa|LOC_Os06g09810.1	Osa|LOC_Os06g11940.1	0.724
Osa|LOC_Os07g22730.1	Osa|LOC_Os07g22770.1	0.618
Osa|LOC_Os08g31580.1	Osa|LOC_Os09g20350.1	1.084
Osa|LOC_Os08g36920.1	Osa|LOC_Os09g28440.1	0.833
Osa|LOC_Os08g43200.1	Osa|LOC_Os08g43210.1	0.517
Osa|LOC_Os08g43200.1	Osa|LOC_Os09g35020.1	0.537
Osa|LOC_Os08g43200.1	Osa|LOC_Os09g35030.1	0.643
Osa|LOC_Os08g43210.1	Osa|LOC_Os09g35020.1	0.559
Osa|LOC_Os08g43210.1	Osa|LOC_Os09g35030.1	0.854
Osa|LOC_Os09g35020.1	Osa|LOC_Os09g35030.1	0.683
Osa|LOC_Os11g03540.1	Osa|LOC_Os12g03290.1	2.263
Ppa|Pp3c10_11910V3.1	Ppa|Pp3c16_17550V3.1	0.752
Ppa|Pp3c10_16720V3.1	Ppa|Pp3c16_4710V3.1	0.445
Ppa|Pp3c10_17870V3.1	Ppa|Pp3c21_13130V3.1	0.455
Ppa|Pp3c10_24550V3.1	Ppa|Pp3c23_13360V3.1	1.362
Ppa|Pp3c10_6570V3.1	Ppa|Pp3c10_6600V3.1	1.854
Ppa|Pp3c10_6570V3.1	Ppa|Pp3c14_3280V3.1	1.407
Ppa|Pp3c10_6570V3.1	Ppa|Pp3c14_3310V3.1	1.443
Ppa|Pp3c10_6570V3.1	Ppa|Pp3c1_27630V3.1	1.774
Ppa|Pp3c10_6570V3.1	Ppa|Pp3c1_27710V3.1	0.915
Ppa|Pp3c10_6600V3.1	Ppa|Pp3c14_3280V3.1	1.389
Ppa|Pp3c10_6600V3.1	Ppa|Pp3c14_3310V3.1	1.448
Ppa|Pp3c10_6600V3.1	Ppa|Pp3c1_27630V3.1	1.769
Ppa|Pp3c10_6600V3.1	Ppa|Pp3c1_27710V3.1	0.997
Ppa|Pp3c10_7030V3.1	Ppa|Pp3c14_9940V3.1	1.313
Ppa|Pp3c10_7030V3.1	Ppa|Pp3c1_27440V3.1	0.889
Ppa|Pp3c10_9790V3.1	Ppa|Pp3c14_8460V3.1	0.786
Ppa|Pp3c10_9790V3.1	Ppa|Pp3c18_1800V3.1	0.245
Ppa|Pp3c10_9790V3.1	Ppa|Pp3c22_20520V3.1	0.239
Ppa|Pp3c11_10660V3.1	Ppa|Pp3c15_3620V3.1	0.591
Ppa|Pp3c11_10660V3.1	Ppa|Pp3c17_3450V3.1	0.497
Ppa|Pp3c11_10660V3.1	Ppa|Pp3c1_5010V3.1	0.518
Ppa|Pp3c11_13860V3.3	Ppa|Pp3c11_13880V3.1	1.854
Ppa|Pp3c11_14690V3.2	Ppa|Pp3c1_14230V3.1	0.542
Ppa|Pp3c11_24520V3.1	Ppa|Pp3c13_9880V3.1	0.386
Ppa|Pp3c11_24520V3.1	Ppa|Pp3c18_10680V3.1	0.54
Ppa|Pp3c11_24520V3.1	Ppa|Pp3c19_14950V3.1	0.517
Ppa|Pp3c11_24520V3.1	Ppa|Pp3c21_8710V3.1	0.518
Ppa|Pp3c11_24520V3.1	Ppa|Pp3c22_10880V3.1	0.505
Ppa|Pp3c11_24520V3.1	Ppa|Pp3c26_9880V3.1	0.505
Ppa|Pp3c12_15970V3.1	Ppa|Pp3c12_16100V3.1	1.854
Ppa|Pp3c13_3830V3.1	Ppa|Pp3c18_1800V3.1	0.169
Ppa|Pp3c13_3830V3.1	Ppa|Pp3c26_10480V3.1	0.568
Ppa|Pp3c13_4270V3.1	Ppa|Pp3c16_13280V3.1	0.574
Ppa|Pp3c13_9880V3.1	Ppa|Pp3c18_10680V3.1	0.535
Ppa|Pp3c13_9880V3.1	Ppa|Pp3c19_14950V3.1	0.453
Ppa|Pp3c13_9880V3.1	Ppa|Pp3c21_8710V3.1	0.398
Ppa|Pp3c13_9880V3.1	Ppa|Pp3c22_10880V3.1	0.355
Ppa|Pp3c13_9880V3.1	Ppa|Pp3c26_9880V3.1	1.854
Ppa|Pp3c14_3280V3.1	Ppa|Pp3c14_3310V3.1	1.854
Ppa|Pp3c14_3280V3.1	Ppa|Pp3c1_27630V3.1	1.381
Ppa|Pp3c14_3280V3.1	Ppa|Pp3c1_27710V3.1	0.789
Ppa|Pp3c14_3310V3.1	Ppa|Pp3c1_27630V3.1	1.375
Ppa|Pp3c14_3310V3.1	Ppa|Pp3c1_27710V3.1	0.798
Ppa|Pp3c14_9940V3.1	Ppa|Pp3c1_27440V3.1	0.858
Ppa|Pp3c15_1990V3.1	Ppa|Pp3c16_3770V3.1	0.718
Ppa|Pp3c15_1990V3.1	Ppa|Pp3c17_10170V3.1	1.053
Ppa|Pp3c15_1990V3.1	Ppa|Pp3c26_1890V3.1	0.979
Ppa|Pp3c15_1990V3.1	Ppa|Pp3c27_1350V3.1	0.703
Ppa|Pp3c15_24790V3.2	Ppa|Pp3c15_24980V3.2	1.854
Ppa|Pp3c15_3620V3.1	Ppa|Pp3c17_3450V3.1	0.683
Ppa|Pp3c15_3620V3.1	Ppa|Pp3c1_5010V3.1	0.404
Ppa|Pp3c16_13060V3.1	Ppa|Pp3c1_14230V3.1	0.164
Ppa|Pp3c16_13260V3.1	Ppa|Pp3c16_13280V3.1	0.448
Ppa|Pp3c16_3770V3.1	Ppa|Pp3c17_10170V3.1	0.611
Ppa|Pp3c16_3770V3.1	Ppa|Pp3c26_1890V3.1	0.504
Ppa|Pp3c16_3770V3.1	Ppa|Pp3c27_1350V3.1	1.694
Ppa|Pp3c17_10170V3.1	Ppa|Pp3c26_1890V3.1	1.104
Ppa|Pp3c17_10170V3.1	Ppa|Pp3c27_1350V3.1	0.639
Ppa|Pp3c17_13620V3.1	Ppa|Pp3c18_1800V3.1	0.165
Ppa|Pp3c17_13620V3.1	Ppa|Pp3c1_32440V3.2	0.71
Ppa|Pp3c17_13620V3.1	Ppa|Pp3c22_20520V3.1	0.183
Ppa|Pp3c18_10680V3.1	Ppa|Pp3c19_14950V3.1	1.799
Ppa|Pp3c18_10680V3.1	Ppa|Pp3c21_8710V3.1	1.854
Ppa|Pp3c18_10680V3.1	Ppa|Pp3c22_10880V3.1	1.854
Ppa|Pp3c18_10680V3.1	Ppa|Pp3c26_9880V3.1	0.576
Ppa|Pp3c18_1800V3.1	Ppa|Pp3c19_10050V3.1	1.16
Ppa|Pp3c18_1800V3.1	Ppa|Pp3c21_16540V3.1	0.416
Ppa|Pp3c18_1800V3.1	Ppa|Pp3c21_21070V3.1	1.198
Ppa|Pp3c18_1800V3.1	Ppa|Pp3c22_20520V3.1	1.168
Ppa|Pp3c19_10050V3.1	Ppa|Pp3c1_32440V3.2	0.205
Ppa|Pp3c19_10050V3.1	Ppa|Pp3c21_16540V3.1	0.411
Ppa|Pp3c19_10050V3.1	Ppa|Pp3c21_21070V3.1	1.209
Ppa|Pp3c19_10050V3.1	Ppa|Pp3c22_20520V3.1	1.311
Ppa|Pp3c19_14950V3.1	Ppa|Pp3c21_8710V3.1	1.508
Ppa|Pp3c19_14950V3.1	Ppa|Pp3c22_10880V3.1	1.705
Ppa|Pp3c19_14950V3.1	Ppa|Pp3c26_9880V3.1	0.435
Ppa|Pp3c19_6370V3.1	Ppa|Pp3c22_1800V3.1	1.215
Ppa|Pp3c1_27630V3.1	Ppa|Pp3c1_27710V3.1	1.218
Ppa|Pp3c1_36120V3.1	Ppa|Pp3c1_36129V3.1	1.854
Ppa|Pp3c1_7740V3.1	Ppa|Pp3c1_7800V3.1	0.458
Ppa|Pp3c20_3770V3.1	Ppa|Pp3c23_21450V3.1	1.378
Ppa|Pp3c21_16540V3.1	Ppa|Pp3c21_21070V3.1	0.426
Ppa|Pp3c21_16540V3.1	Ppa|Pp3c22_20520V3.1	0.42
Ppa|Pp3c21_21070V3.1	Ppa|Pp3c22_20520V3.1	1.169
Ppa|Pp3c21_8710V3.1	Ppa|Pp3c22_10880V3.1	1.854
Ppa|Pp3c26_1890V3.1	Ppa|Pp3c27_1350V3.1	0.535
Ptr|Potri.001G004700.1	Ptr|Potri.003G220200.1	1.04
Ptr|Potri.001G018400.1	Ptr|Potri.003G205700.1	1.336
Ptr|Potri.001G041500.1	Ptr|Potri.003G185300.1	1.292
Ptr|Potri.001G048200.1	Ptr|Potri.003G179900.1	0.863
Ptr|Potri.001G067600.1	Ptr|Potri.003G162500.2	0.841
Ptr|Potri.001G069300.1	Ptr|Potri.001G157100.1	0.434
Ptr|Potri.001G069300.1	Ptr|Potri.003G161000.1	1.188
Ptr|Potri.001G079600.1	Ptr|Potri.003G151000.1	0.978
Ptr|Potri.001G079800.1	Ptr|Potri.003G150800.1	1.176
Ptr|Potri.001G079900.1	Ptr|Potri.003G150700.1	0.918
Ptr|Potri.001G092400.1	Ptr|Potri.003G139300.1	1.233
Ptr|Potri.001G094800.1	Ptr|Potri.003G136300.1	1.336
Ptr|Potri.001G110500.1	Ptr|Potri.003G121200.1	0.729
Ptr|Potri.001G110700.1	Ptr|Potri.001G110800.1	0.644
Ptr|Potri.001G110800.1	Ptr|Potri.015G136400.1	0.608
Ptr|Potri.001G154100.1	Ptr|Potri.003G081200.1	1.15
Ptr|Potri.001G154200.1	Ptr|Potri.003G080600.1	0.966
Ptr|Potri.001G155700.1	Ptr|Potri.003G079300.1	0.923
Ptr|Potri.001G157100.1	Ptr|Potri.003G077700.1	0.709
Ptr|Potri.001G163700.4	Ptr|Potri.003G071700.3	1.336
Ptr|Potri.001G169500.1	Ptr|Potri.003G064700.1	1.336
Ptr|Potri.001G181500.1	Ptr|Potri.013G101100.1	0.635
Ptr|Potri.001G181500.1	Ptr|Potri.019G075500.1	0.615
Ptr|Potri.001G187500.1	Ptr|Potri.003G050700.1	0.829
Ptr|Potri.001G313500.1	Ptr|Potri.017G053700.1	1.069
Ptr|Potri.001G315300.1	Ptr|Potri.017G055400.1	1.336
Ptr|Potri.001G397200.1	Ptr|Potri.011G115600.1	0.666
Ptr|Potri.001G453100.1	Ptr|Potri.011G148900.1	1.009
Ptr|Potri.002G029400.1	Ptr|Potri.005G233300.1	0.961
Ptr|Potri.002G039000.1	Ptr|Potri.005G223300.1	0.757
Ptr|Potri.002G039100.1	Ptr|Potri.005G223200.1	0.849
Ptr|Potri.002G039200.1	Ptr|Potri.005G223100.1	0.574
Ptr|Potri.002G043300.1	Ptr|Potri.005G219600.1	0.619
Ptr|Potri.002G065600.1	Ptr|Potri.005G195000.1	1.336
Ptr|Potri.002G085600.1	Ptr|Potri.005G176000.1	0.744
Ptr|Potri.002G094200.1	Ptr|Potri.005G168700.1	1.255
Ptr|Potri.002G114800.1	Ptr|Potri.005G148400.1	1.336
Ptr|Potri.002G114800.1	Ptr|Potri.007G007400.1	1.336
Ptr|Potri.002G114800.1	Ptr|Potri.014G008100.1	1.336
Ptr|Potri.002G114800.1	Ptr|Potri.014G012200.1	1.336
Ptr|Potri.002G124000.1	Ptr|Potri.014G025200.2	0.65
Ptr|Potri.002G141200.1	Ptr|Potri.014G055700.1	0.919
Ptr|Potri.002G167400.1	Ptr|Potri.014G094500.1	1.112
Ptr|Potri.002G172200.1	Ptr|Potri.002G172300.1	0.885
Ptr|Potri.002G172200.1	Ptr|Potri.002G172600.1	0.956
Ptr|Potri.002G172200.1	Ptr|Potri.014G099900.1	0.715
Ptr|Potri.002G172300.1	Ptr|Potri.002G172600.1	0.873
Ptr|Potri.002G172300.1	Ptr|Potri.014G099900.1	0.688
Ptr|Potri.002G172600.1	Ptr|Potri.014G099900.1	0.706
Ptr|Potri.002G201600.1	Ptr|Potri.014G126100.1	1.186
Ptr|Potri.003G054100.1	Ptr|Potri.003G054400.1	1.02
Ptr|Potri.003G054100.1	Ptr|Potri.013G101200.1	0.602
Ptr|Potri.003G054100.1	Ptr|Potri.019G075600.1	0.629
Ptr|Potri.003G054400.1	Ptr|Potri.013G101200.1	0.606
Ptr|Potri.003G054400.1	Ptr|Potri.019G075600.1	0.633
Ptr|Potri.003G121200.1	Ptr|Potri.015G136300.1	0.43
Ptr|Potri.004G047500.1	Ptr|Potri.011G056900.1	0.83
Ptr|Potri.004G047600.1	Ptr|Potri.011G057000.1	0.735
Ptr|Potri.004G051700.1	Ptr|Potri.011G061700.1	0.673
Ptr|Potri.004G051800.1	Ptr|Potri.011G061800.1	1.124
Ptr|Potri.004G141200.1	Ptr|Potri.009G101900.1	1.009
Ptr|Potri.004G187000.1	Ptr|Potri.009G147700.1	0.865
Ptr|Potri.005G077300.1	Ptr|Potri.007G090600.1	1.336
Ptr|Potri.005G087200.1	Ptr|Potri.007G076800.1	1.067
Ptr|Potri.005G140700.1	Ptr|Potri.007G046200.1	1.336
Ptr|Potri.005G140900.1	Ptr|Potri.007G046500.1	0.706
Ptr|Potri.005G148400.1	Ptr|Potri.007G007400.1	1.336
Ptr|Potri.005G148400.1	Ptr|Potri.014G008100.1	1.336
Ptr|Potri.005G148400.1	Ptr|Potri.014G012200.1	1.336
Ptr|Potri.006G021000.1	Ptr|Potri.016G018600.1	0.737
Ptr|Potri.006G049700.1	Ptr|Potri.016G056400.1	1.336
Ptr|Potri.006G054500.1	Ptr|Potri.016G053200.1	1.316
Ptr|Potri.006G069400.1	Ptr|Potri.018G131400.1	0.909
Ptr|Potri.006G104200.1	Ptr|Potri.016G126100.2	1.336
Ptr|Potri.006G132400.1	Ptr|Potri.016G084500.1	1.336
Ptr|Potri.006G138700.1	Ptr|Potri.006G138800.1	0.815
Ptr|Potri.006G138900.1	Ptr|Potri.018G038100.1	0.541
Ptr|Potri.006G156600.1	Ptr|Potri.006G163400.1	1.097
Ptr|Potri.006G156600.1	Ptr|Potri.018G085700.1	0.871
Ptr|Potri.006G163400.1	Ptr|Potri.018G085700.1	0.876
Ptr|Potri.006G167700.1	Ptr|Potri.018G091600.1	1.336
Ptr|Potri.006G179900.1	Ptr|Potri.018G102200.1	1.284
Ptr|Potri.006G186300.1	Ptr|Potri.018G109200.1	0.908
Ptr|Potri.006G218200.1	Ptr|Potri.018G047300.1	0.818
Ptr|Potri.006G238600.1	Ptr|Potri.018G043900.1	0.754
Ptr|Potri.006G253800.1	Ptr|Potri.018G028000.1	0.778
Ptr|Potri.006G261200.1	Ptr|Potri.018G021900.1	0.981
Ptr|Potri.007G007400.1	Ptr|Potri.014G008100.1	1.336
Ptr|Potri.007G007400.1	Ptr|Potri.014G012200.1	1.336
Ptr|Potri.007G138100.1	Ptr|Potri.017G013700.1	0.651
Ptr|Potri.008G011900.1	Ptr|Potri.010G247200.1	1.336
Ptr|Potri.008G045300.1	Ptr|Potri.010G216200.1	1.336
Ptr|Potri.008G071100.1	Ptr|Potri.010G186400.1	1.121
Ptr|Potri.008G073600.1	Ptr|Potri.010G183700.1	1.01
Ptr|Potri.008G076400.1	Ptr|Potri.010G181000.1	1.336
Ptr|Potri.008G091300.1	Ptr|Potri.017G087800.1	0.794
Ptr|Potri.008G117100.1	Ptr|Potri.010G129200.1	1.336
Ptr|Potri.008G120100.1	Ptr|Potri.010G125600.1	1.31
Ptr|Potri.008G166100.1	Ptr|Potri.010G072400.1	0.514
Ptr|Potri.008G166200.1	Ptr|Potri.010G072300.1	0.884
Ptr|Potri.008G186300.1	Ptr|Potri.010G046600.1	1.336
Ptr|Potri.008G210900.1	Ptr|Potri.010G006800.1	0.731
Ptr|Potri.012G032900.2	Ptr|Potri.015G023200.1	1.336
Ptr|Potri.012G134000.1	Ptr|Potri.015G136300.1	0.688
Ptr|Potri.012G134100.1	Ptr|Potri.015G136400.1	0.964
Ptr|Potri.013G045200.1	Ptr|Potri.019G015500.1	0.88
Ptr|Potri.013G045200.1	Ptr|Potri.T050600.1	0.88
Ptr|Potri.013G056700.1	Ptr|Potri.019G036100.1	1.026
Ptr|Potri.013G100300.1	Ptr|Potri.019G073300.1	0.639
Ptr|Potri.013G101100.1	Ptr|Potri.019G075500.1	0.71
Ptr|Potri.013G101200.1	Ptr|Potri.019G075600.1	0.754
Ptr|Potri.013G135600.1	Ptr|Potri.019G102200.1	1.336
Ptr|Potri.013G158500.1	Ptr|Potri.019G131300.1	1.167
Ptr|Potri.014G008100.1	Ptr|Potri.014G012200.1	1.336
Ptr|Potri.014G046700.1	Ptr|Potri.014G046800.1	0.402
Ptr|Potri.014G046700.1	Ptr|Potri.014G046900.1	0.523
Ptr|Potri.014G046800.1	Ptr|Potri.014G046900.1	0.371
Ptr|Potri.019G015500.1	Ptr|Potri.T050600.1	1.253
Smo|104978	Smo|71661	1
Smo|404737	Smo|411646	1.171
Vca|Vocar20000317m	Vca|Vocar20000453m	1.467
Vca|Vocar20001443m	Vca|Vocar20001637m	0.533
Vca|Vocar20001508m	Vca|Vocar20001510m	1.467
Vvi|GSVIVT01002195001	Vvi|GSVIVT01006277001	1.1
Vvi|GSVIVT01002536001	Vvi|GSVIVT01004382001	1.539
Vvi|GSVIVT01013905001	Vvi|GSVIVT01013913001	1.091
Vvi|GSVIVT01013905001	Vvi|GSVIVT01013914001	0.624
Vvi|GSVIVT01013905001	Vvi|GSVIVT01013916001	1.061
Vvi|GSVIVT01013905001	Vvi|GSVIVT01013917001	1.026
Vvi|GSVIVT01013905001	Vvi|GSVIVT01013918001	0.885
Vvi|GSVIVT01013905001	Vvi|GSVIVT01013923001	1.106
Vvi|GSVIVT01013905001	Vvi|GSVIVT01013924001	1.102
Vvi|GSVIVT01013905001	Vvi|GSVIVT01013929001	0.901
Vvi|GSVIVT01013905001	Vvi|GSVIVT01013931001	0.912
Vvi|GSVIVT01013905001	Vvi|GSVIVT01013934001	0.779
Vvi|GSVIVT01013905001	Vvi|GSVIVT01013935001	0.552
Vvi|GSVIVT01013913001	Vvi|GSVIVT01013914001	0.974
Vvi|GSVIVT01013913001	Vvi|GSVIVT01013916001	1.539
Vvi|GSVIVT01013913001	Vvi|GSVIVT01013917001	1.401
Vvi|GSVIVT01013913001	Vvi|GSVIVT01013918001	0.928
Vvi|GSVIVT01013913001	Vvi|GSVIVT01013923001	1.476
Vvi|GSVIVT01013913001	Vvi|GSVIVT01013924001	1.461
Vvi|GSVIVT01013913001	Vvi|GSVIVT01013929001	1.253
Vvi|GSVIVT01013913001	Vvi|GSVIVT01013931001	0.875
Vvi|GSVIVT01013913001	Vvi|GSVIVT01013934001	0.816
Vvi|GSVIVT01013913001	Vvi|GSVIVT01013935001	0.567
Vvi|GSVIVT01013914001	Vvi|GSVIVT01013916001	1.01
Vvi|GSVIVT01013914001	Vvi|GSVIVT01013917001	0.987
Vvi|GSVIVT01013914001	Vvi|GSVIVT01013918001	0.628
Vvi|GSVIVT01013914001	Vvi|GSVIVT01013923001	0.966
Vvi|GSVIVT01013914001	Vvi|GSVIVT01013924001	0.964
Vvi|GSVIVT01013914001	Vvi|GSVIVT01013929001	1.008
Vvi|GSVIVT01013914001	Vvi|GSVIVT01013931001	0.563
Vvi|GSVIVT01013914001	Vvi|GSVIVT01013934001	0.62
Vvi|GSVIVT01013916001	Vvi|GSVIVT01013917001	1.416
Vvi|GSVIVT01013916001	Vvi|GSVIVT01013918001	0.925
Vvi|GSVIVT01013916001	Vvi|GSVIVT01013923001	1.481
Vvi|GSVIVT01013916001	Vvi|GSVIVT01013924001	1.466
Vvi|GSVIVT01013916001	Vvi|GSVIVT01013929001	1.277
Vvi|GSVIVT01013916001	Vvi|GSVIVT01013931001	0.864
Vvi|GSVIVT01013916001	Vvi|GSVIVT01013934001	0.817
Vvi|GSVIVT01013916001	Vvi|GSVIVT01013935001	0.576
Vvi|GSVIVT01013917001	Vvi|GSVIVT01013918001	0.918
Vvi|GSVIVT01013917001	Vvi|GSVIVT01013923001	1.456
Vvi|GSVIVT01013917001	Vvi|GSVIVT01013924001	1.433
Vvi|GSVIVT01013917001	Vvi|GSVIVT01013929001	1.313
Vvi|GSVIVT01013917001	Vvi|GSVIVT01013931001	0.892
Vvi|GSVIVT01013917001	Vvi|GSVIVT01013934001	0.836
Vvi|GSVIVT01013917001	Vvi|GSVIVT01013935001	0.589
Vvi|GSVIVT01013918001	Vvi|GSVIVT01013923001	0.936
Vvi|GSVIVT01013918001	Vvi|GSVIVT01013924001	0.932
Vvi|GSVIVT01013918001	Vvi|GSVIVT01013929001	0.847
Vvi|GSVIVT01013918001	Vvi|GSVIVT01013931001	0.82
Vvi|GSVIVT01013918001	Vvi|GSVIVT01013934001	0.772
Vvi|GSVIVT01013918001	Vvi|GSVIVT01013935001	0.628
Vvi|GSVIVT01013923001	Vvi|GSVIVT01013924001	1.539
Vvi|GSVIVT01013923001	Vvi|GSVIVT01013929001	1.266
Vvi|GSVIVT01013923001	Vvi|GSVIVT01013931001	0.899
Vvi|GSVIVT01013923001	Vvi|GSVIVT01013934001	0.829
Vvi|GSVIVT01013923001	Vvi|GSVIVT01013935001	0.61
Vvi|GSVIVT01013924001	Vvi|GSVIVT01013929001	1.254
Vvi|GSVIVT01013924001	Vvi|GSVIVT01013931001	0.903
Vvi|GSVIVT01013924001	Vvi|GSVIVT01013934001	0.831
Vvi|GSVIVT01013924001	Vvi|GSVIVT01013935001	0.612
Vvi|GSVIVT01013929001	Vvi|GSVIVT01013931001	0.81
Vvi|GSVIVT01013929001	Vvi|GSVIVT01013934001	0.759
Vvi|GSVIVT01013931001	Vvi|GSVIVT01013934001	0.823
Vvi|GSVIVT01017571001	Vvi|GSVIVT01017572001	0.659
Vvi|GSVIVT01018270001	Vvi|GSVIVT01018271001	0.95
Vvi|GSVIVT01018270001	Vvi|GSVIVT01018272001	0.958
Vvi|GSVIVT01018271001	Vvi|GSVIVT01018272001	0.957
Vvi|GSVIVT01028312001	Vvi|GSVIVT01028313001	0.469

## Sheet: Table S8
Table S8 The cluster of AP2/ERF superfamily genes in five Green alga species obtained using the MCL algorithm.
Cluster	Gene ID
Cluster1	Vca|Vocar20000317m Vca|Vocar20000453m Cre|Cre01.g009650.t1.2 Csu|13648 Olu|9185 Mpu|63468 Csu|39565 Mpu|60783 Olu|9011
Cluster2	Vca|Vocar20001443m Vca|Vocar20001637m Cre|Cre16.g667900.t1.1 Olu|34044 Mpu|57733
Cluster3	Olu|93618 Olu|94161 Mpu|101075
Cluster4	Csu|68230 Mpu|90161 Vca|Vocar20004830m
Cluster5	Vca|Vocar20001508m Vca|Vocar20001510m
Cluster6	Cre|Cre01.g023100.t1.1 Vca|Vocar20006482m
Cluster7	Cre|Cre16.g674890.t1.1 Vca|Vocar20001722m
Cluster8	Mpu|62515 Olu|9237
Note: The blue color indicated that the cluster was shared for all five Green alga species. The green color indicated that the cluster exist in only one species.

## Sheet: Table S9
Table S9 The cluster of AP2/ERF superfamily genes in eight angiosperm species obtained using the MCL algorithm.
Cluster	Gene ID
Cluster1	Ath|AT1G25560.1 Ath|AT1G68840.1 Bna|BnaA02g14040D Bna|BnaC02g18650D Bna|BnaA06g07470D Bna|BnaAnng40580D Bna|BnaCnng33070D Bna|BnaCnng37790D Bna|BnaA08g19490D Bna|BnaA09g28670D Bna|BnaC05g20560D Bna|BnaCnng04580D Bol|Bo3g138550.1 Bol|Bo5g043120.1 Bol|Bo5g015210.1 Bol|Bo8g107500.1 Bra|Bra011002 Bra|Bra024735 Bra|Bra019821 Bra|Bra026917 Osa|LOC_Os01g49830.1 Osa|LOC_Os05g47650.1 Ptr|Potri.008G117100.…
Cluster2	Bna|BnaA06g40170D Bna|BnaC07g20090D Bna|BnaAnng06940D Bna|BnaC02g48800D Osa|LOC_Os02g43820.1 Ptr|Potri.001G079800.1 Ptr|Potri.003G150800.1 Vvi|GSVIVT01013905001 Vvi|GSVIVT01013923001 Vvi|GSVIVT01013924001 Vvi|GSVIVT01013913001 Vvi|GSVIVT01013916001 Vvi|GSVIVT01013917001 Vvi|GSVIVT01013931001 Vvi|GSVIVT01013929001 Vvi|GSVIVT01013918001 Vvi|GSVIVT01013934001 Vvi|GSVIVT01013914001 Vvi|GSVIVT01013935…
Cluster3	Ath|AT1G51190.1 Ath|AT3G20840.1 Bna|BnaA01g36720D Bna|BnaA05g15470D Bna|BnaA05g20050D Bna|BnaC05g27100D Bna|BnaC05g31430D Bna|BnaCnng60480D Bna|BnaAnng40110D Bna|BnaC06g40770D Bol|Bo1g108580.1 Bol|Bo5g081310.1 Bol|Bo5g105180.1 Bol|Bo6g101980.1 Bra|Bra018899 Bra|Bra030451 Bra|Bra031234 Ptr|Potri.001G018400.1 Ptr|Potri.003G205700.1 Vvi|GSVIVT01025307001 Osa|LOC_Os01g67410.1
Cluster4	Osa|LOC_Os02g43790.1 Osa|LOC_Os04g46220.1 Ptr|Potri.001G154100.1 Ptr|Potri.003G081200.1 Vvi|GSVIVT01018270001 Vvi|GSVIVT01018271001 Vvi|GSVIVT01018272001 Ath|AT4G17500.1 Atr|evm_27.model.AmTr_v1.0_scaffold00148.56 Bna|BnaCnng05080D Bol|Bo8g049470.1 Bra|Bra021048 Ath|AT5G47220.1 Bna|BnaCnng60520D Bol|Bo2g132270.1 Bra|Bra022115 Bol|Bo1g017590.1 Bra|Bra040159 Bna|BnaA02g25110D Bna|BnaC01g10100D Bra|…
Cluster5	Osa|LOC_Os03g05590.1 Osa|LOC_Os04g18650.1 Ptr|Potri.002G039200.1 Ptr|Potri.005G223100.1 Ptr|Potri.008G166100.1 Ptr|Potri.010G072400.1 Vvi|GSVIVT01028312001 Vvi|GSVIVT01028313001 Ath|AT3G23230.1 Atr|evm_27.model.AmTr_v1.0_scaffold00009.85 Bna|BnaC01g31050D Bol|Bo1g102220.1 Bra|Bra023748 Ath|AT5G43410.1 Bna|BnaC09g17590D Bol|Bo9g059180.1 Bra|Bra027493 Osa|LOC_Os09g39810.1 Atr|evm_27.model.AmTr_v1.0…
Cluster6	Bna|BnaA01g00290D Bna|BnaA08g15790D Bna|BnaC01g01290D Bna|BnaC03g61270D Bna|BnaC07g46770D Bol|Bo1g003450.1 Bol|Bo3g153310.1 Bol|Bo7g118740.1 Bra|Bra010610 Bra|Bra011782 Bra|Bra017852 Ptr|Potri.002G114800.1 Ptr|Potri.005G148400.1 Ptr|Potri.007G007400.1 Ptr|Potri.014G008100.1 Ptr|Potri.014G012200.1 Ath|AT4G37750.1 Atr|evm_27.model.AmTr_v1.0_scaffold00065.42 Osa|LOC_Os03g56050.1 Vvi|GSVIVT01007388001
Cluster7	Bna|BnaA02g00560D Bna|BnaA03g02990D Bna|BnaA10g21750D Bna|BnaC02g00280D Bna|BnaC09g46030D Bna|BnaA06g24400D Bna|BnaC03g48820D Bol|Bo2g009900.1 Bol|Bo3g006680.1 Bol|Bo9g171990.1 Bra|Bra006065 Bra|Bra009026 Bra|Bra028584 Vvi|GSVIVT01002536001 Vvi|GSVIVT01004382001 Ath|AT5G10510.3 Ptr|Potri.007G011600.1 Ath|AT5G65510.1 Bol|Bo3g099090.1 Bra|Bra024394
Cluster8	Bna|BnaA02g18720D Bna|BnaC06g20590D Bna|BnaA07g20720D Bna|BnaA07g33930D Bna|BnaC06g38580D Osa|LOC_Os02g51670.1 Osa|LOC_Os06g11860.1 Ptr|Potri.002G094200.1 Ptr|Potri.005G168700.1 Ath|AT1G78080.1 Bol|Bo6g044980.1 Bra|Bra015634 Vvi|GSVIVT01009007001 Atr|evm_27.model.AmTr_v1.0_scaffold00010.176 Osa|LOC_Os03g09170.1 Bra|Bra008343 Bra|Bra003659 Bol|Bo6g005100.1 Bol|Bo04101s010.1
Cluster9	Bna|BnaA03g22100D Bna|BnaA07g13990D Bna|BnaC03g26480D Bna|BnaC04g15640D Bol|Bo3g040110.1 Bol|Bo4g070350.1 Bra|Bra000487 Bra|Bra011939 Osa|LOC_Os03g60430.2 Osa|LOC_Os07g13170.2 Ptr|Potri.006G132400.1 Ptr|Potri.016G084500.1 Ptr|Potri.008G045300.1 Ptr|Potri.010G216200.1 Ath|AT2G28550.3 Atr|evm_27.model.AmTr_v1.0_scaffold00058.233 Vvi|GSVIVT01025100001 Osa|LOC_Os05g03040.1 Vvi|GSVIVT01025548001
Cluster10	Osa|LOC_Os02g45450.1 Osa|LOC_Os04g48350.1 Ptr|Potri.001G110700.1 Ptr|Potri.001G110800.1 Ptr|Potri.015G136400.1 Ptr|Potri.012G134100.1 Ath|AT1G63030.1 Bna|BnaA09g10730D Bra|Bra027612 Vvi|GSVIVT01019860001 Ath|AT5G51990.1 Bna|BnaA10g07630D Bol|Bo9g104770.1 Bra|Bra028290 Atr|evm_27.model.AmTr_v1.0_scaffold00069.106 Bna|BnaC09g28190D Bna|BnaCnng31550D Bol|Bo5g016750.1 Bra|Bra019777
Cluster11	Bna|BnaA07g16350D Bna|BnaA09g34250D Bna|BnaC08g25150D Bol|Bo6g058880.1 Bol|Bo8g083590.1 Bra|Bra003178 Bra|Bra007066 Osa|LOC_Os11g03540.1 Osa|LOC_Os12g03290.1 Ptr|Potri.008G011900.1 Ptr|Potri.010G247200.1 Ath|AT3G54320.1 Vvi|GSVIVT01020066001 Atr|evm_27.model.AmTr_v1.0_scaffold00202.3 Osa|LOC_Os06g05340.1 Ptr|Potri.017G078600.1 Vvi|GSVIVT01011350001 Vvi|GSVIVT01027345001
Cluster12	Ptr|Potri.008G210900.1 Ptr|Potri.010G006800.1 Ath|AT3G16770.1 Atr|evm_27.model.AmTr_v1.0_scaffold00003.101 Bna|BnaA03g34290D Bol|Bo1g123160.1 Bra|Bra001640 Vvi|GSVIVT01035098001 Bna|BnaC05g36570D Bol|Bo5g123710.1 Bra|Bra022176 Bna|BnaA01g27570D Bra|Bra021200 Bna|BnaA05g23130D Bna|BnaC01g35070D Bna|BnaCnng27470D Bol|Bo3g068510.1
Cluster13	Bna|BnaA02g03590D Bna|BnaC02g44180D Bna|BnaA10g29740D Bna|BnaC09g40510D Bol|Bo2g013700.1 Bol|Bo9g160240.1 Bol|Bo9g160260.1 Bra|Bra013978 Bra|Bra023617 Osa|LOC_Os02g40070.1 Osa|LOC_Os04g42570.1 Ptr|Potri.008G076400.1 Ptr|Potri.010G181000.1 Ath|AT5G17430.1 Atr|evm_27.model.AmTr_v1.0_scaffold00066.6 Vvi|GSVIVT01019049001
Cluster14	Bna|BnaA02g35090D Bna|BnaC02g08170D Bna|BnaC09g39250D Bna|BnaA03g07180D Bna|BnaC03g09100D Bna|BnaAnng26790D Bol|Bo2g016580.1 Bol|Bo9g154770.1 Ath|AT5G18560.1 Bra|Bra023684 Osa|LOC_Os07g47330.1 Ptr|Potri.008G215600.1 Bol|Bo3g013220.1 Bra|Bra006466 Bra|Bra002168
Cluster15	Bna|BnaA06g10040D Bna|BnaC05g11660D Bna|BnaA08g23880D Bna|BnaC08g16630D Osa|LOC_Os02g10760.1 Osa|LOC_Os06g40150.1 Ptr|Potri.006G069400.1 Ptr|Potri.018G131400.1 Ath|AT1G15360.1 Atr|evm_27.model.AmTr_v1.0_scaffold00025.407 Bol|Bo8g066410.1 Bra|Bra026140 Vvi|GSVIVT01017315001 Vvi|GSVIVT01015540001 Bra|Bra016663
Cluster16	Bna|BnaA07g35130D Bna|BnaC06g40040D Ptr|Potri.001G041500.1 Ptr|Potri.003G185300.1 Ath|AT1G16060.1 Atr|evm_27.model.AmTr_v1.0_scaffold00019.64 Bna|BnaA06g10760D Bol|Bo5g021520.1 Bra|Bra026082 Vvi|GSVIVT01016097001 Ath|AT1G79700.2 Bol|Bo6g002750.1 Bra|Bra035137 Vvi|GSVIVT01023697001 Ptr|Potri.T081300.1
Cluster17	Osa|LOC_Os02g55380.1 Osa|LOC_Os06g08340.1 Ptr|Potri.001G048200.1 Ptr|Potri.003G179900.1 Ptr|Potri.006G261200.1 Ptr|Potri.018G021900.1 Ath|AT5G25190.1 Atr|evm_27.model.AmTr_v1.0_scaffold00150.32 Bna|BnaA02g32120D Bol|Bo2g158960.1 Bra|Bra020490 Vvi|GSVIVT01035911001 Bna|BnaA09g04650D Bra|Bra036536 Bna|BnaC02g40810D
Cluster18	Ptr|Potri.001G181500.1 Ptr|Potri.013G101100.1 Ptr|Potri.019G075500.1 Ath|AT1G71450.1 Bna|BnaA02g15420D Bol|Bo2g072910.1 Bra|Bra007975 Vvi|GSVIVT01036389001 Atr|evm_27.model.AmTr_v1.0_scaffold00099.26 Osa|LOC_Os11g13840.1 Bna|BnaCnng07950D Bol|Bo6g032620.1 Bra|Bra003924 Bna|BnaCnng48950D Vvi|GSVIVT01036388001
Cluster19	Bna|BnaA07g12040D Bna|BnaC07g16160D Bna|BnaA09g07540D Bna|BnaC09g07480D Ptr|Potri.005G140900.1 Ptr|Potri.007G046500.1 Atr|evm_27.model.AmTr_v1.0_scaffold00051.83 Osa|LOC_Os04g55520.1 Vvi|GSVIVT01022076001 Ath|AT5G67190.1 Bol|Bo7g063980.1 Bra|Bra037124 Bol|Bo9g020380.1 Bra|Bra012140
Cluster20	Ath|AT4G25470.1 Ath|AT4G25490.1 Ath|AT4G25480.1 Atr|evm_27.model.AmTr_v1.0_scaffold00040.194 Atr|evm_27.model.AmTr_v1.0_scaffold00095.56 Ptr|Potri.004G187000.1 Ptr|Potri.009G147700.1 Bna|BnaAnng34260D Bol|Bo7g110320.1 Bra|Bra019162 Vvi|GSVIVT01031387001 Osa|LOC_Os01g73770.1 Bna|BnaC07g39680D
Cluster21	Bna|BnaA03g53830D Bna|BnaC01g01710D Bna|BnaCnng39690D Bol|Bo1g004960.1 Bol|Bo7g118400.1 Bra|Bra011741 Bra|Bra017809 Ptr|Potri.005G140700.1 Ptr|Potri.007G046200.1 Ath|AT4G36920.1 Atr|evm_27.model.AmTr_v1.0_scaffold00035.43 Vvi|GSVIVT01022081001 Osa|LOC_Os04g55560.2
Cluster22	Osa|LOC_Os01g58420.1 Osa|LOC_Os05g41780.1 Ptr|Potri.004G047600.1 Ptr|Potri.011G057000.1 Ath|AT1G28370.1 Bna|BnaA09g27300D Bra|Bra032901 Bol|Bo5g127380.1 Vvi|GSVIVT01021098001 Atr|evm_27.model.AmTr_v1.0_scaffold00115.2 Bna|BnaC05g38410D Bna|BnaCnng69830D Bol|Bo5g055860.1
Cluster23	Ptr|Potri.006G054500.1 Ptr|Potri.016G053200.1 Ath|AT3G57600.1 Atr|evm_27.model.AmTr_v1.0_scaffold00022.382 Bna|BnaC04g55440D Bol|Bo4g111040.1 Bra|Bra014617 Osa|LOC_Os03g07830.1 Bna|BnaC08g28620D Bol|Bo8g092010.1 Bra|Bra007341 Bna|BnaA04g02310D Bna|BnaA09g36920D
Cluster24	Ath|AT1G50680.1 Ath|AT1G51120.1 Bna|BnaA08g02030D Bna|BnaC03g77730D Ptr|Potri.006G186300.1 Ptr|Potri.018G109200.1 Ptr|Potri.003G212800.1 Bol|Bo3g179890.1 Bra|Bra014282 Vvi|GSVIVT01023582001 Bna|BnaA06g02510D Bra|Bra018894
Cluster25	Atr|evm_27.model.AmTr_v1.0_scaffold00040.196 Atr|evm_27.model.AmTr_v1.0_scaffold00095.55 Ptr|Potri.006G021000.1 Ptr|Potri.016G018600.1 Ath|AT2G36450.1 Bna|BnaAnng34830D Bol|Bo3g030140.1 Bra|Bra017235 Vvi|GSVIVT01033793001 Bna|BnaC03g20180D Bna|BnaC04g08850D Bol|Bo4g034600.1
Cluster26	Bna|BnaA03g19580D Bna|BnaA05g02350D Bna|BnaC03g23470D Bna|BnaC04g02040D Bol|Bo3g035770.1 Bol|Bo4g013420.1 Ptr|Potri.006G049700.1 Ptr|Potri.016G056400.1 Ath|AT2G41710.3 Atr|evm_27.model.AmTr_v1.0_scaffold00159.24 Bra|Bra004641 Vvi|GSVIVT01033273001
Cluster27	Osa|LOC_Os02g52670.1 Osa|LOC_Os09g28440.1 Osa|LOC_Os08g36920.1 Ptr|Potri.004G141200.1 Ptr|Potri.009G101900.1 Ath|AT4G34410.1 Bna|BnaA03g52830D Bol|Bo3g168910.1 Bra|Bra017656 Bna|BnaC03g66140D Bna|BnaC07g45030D Bol|Bo7g116860.1
Cluster28	Osa|LOC_Os02g54050.1 Osa|LOC_Os06g11940.1 Osa|LOC_Os06g09810.1 Osa|LOC_Os06g09760.1 Osa|LOC_Os06g09790.1 Osa|LOC_Os06g09717.1 Ptr|Potri.006G218200.1 Ptr|Potri.018G047300.1 Atr|evm_27.model.AmTr_v1.0_scaffold00007.391 Bol|Bo8g102870.1 Bra|Bra016518 Vvi|GSVIVT01035502001
Cluster29	Ptr|Potri.001G157100.1 Ptr|Potri.003G077700.1 Ath|AT5G13910.1 Bna|BnaA03g04570D Bol|Bo3g009410.1 Bra|Bra006222 Osa|LOC_Os04g32790.1 Vvi|GSVIVT01032961001 Atr|evm_27.model.AmTr_v1.0_scaffold00016.247 Bna|BnaC03g06100D Bol|Bo9g166320.1 Osa|LOC_Os02g32040.1
Cluster30	Ptr|Potri.001G092400.1 Ptr|Potri.003G139300.1 Ath|AT1G64380.1 Bna|BnaA09g12290D Bol|Bo9g030900.1 Bra|Bra027697 Osa|LOC_Os05g49700.1 Vvi|GSVIVT01019519001 Atr|evm_27.model.AmTr_v1.0_scaffold00107.26 Bra|Bra027736 Bna|BnaAnng37390D Bna|BnaC09g11080D
Cluster31	Ptr|Potri.002G029400.1 Ptr|Potri.005G233300.1 Ath|AT1G75490.1 Bna|BnaA07g21680D Bol|Bo6g007170.1 Bra|Bra003752 Vvi|GSVIVT01009801001 Bna|BnaAnng09170D Bra|Bra015840 Bna|BnaC06g43980D Bna|BnaCnng69090D Bol|Bo6g040510.1
Cluster32	Bna|BnaA01g29490D Bna|BnaAnng20420D Osa|LOC_Os02g54160.1 Osa|LOC_Os06g09390.1 Ptr|Potri.001G163700.4 Ptr|Potri.003G071700.3 Ath|AT1G53910.1 Bol|Bo3g184310.1 Ath|AT3G14230.1 Bol|Bo1g134510.1 Bra|Bra021543
Cluster33	Bna|BnaA02g10340D Bna|BnaC02g14430D Bna|BnaCnng38100D Bra|Bra003068 Bra|Bra022643 Ptr|Potri.012G032900.2 Ptr|Potri.015G023200.1 Atr|evm_27.model.AmTr_v1.0_scaffold00097.53 Ath|AT5G53290.1 Bol|Bo2g045930.1 Bol|Bo9g111050.1
Cluster34	Bna|BnaA05g04450D Bna|BnaC04g03870D Ptr|Potri.002G141200.1 Ptr|Potri.014G055700.1 Ath|AT2G44940.1 Bol|Bo4g024220.1 Bra|Bra004878 Bna|BnaA03g20950D Bra|Bra000366 Bna|BnaC03g25050D Bol|Bo3g037480.1
Cluster35	Bna|BnaA06g23710D Bna|BnaC03g49530D Ptr|Potri.005G087200.1 Ptr|Potri.007G076800.1 Ath|AT5G64750.1 Bol|Bo9g018330.1 Bra|Bra024325 Vvi|GSVIVT01022277001 Bol|Bo3g100930.1 Bna|BnaC09g06610D Bra|Bra037794
Cluster36	Bra|Bra023744 Bra|Bra023746 Ptr|Potri.002G039100.1 Ptr|Potri.005G223200.1 Ptr|Potri.008G166200.1 Ptr|Potri.010G072300.1 Ath|AT3G23240.1 Atr|evm_27.model.AmTr_v1.0_scaffold00009.83 Bna|BnaA01g23940D Bol|Bo1g102210.1 Vvi|GSVIVT01028315001
Cluster37	Ptr|Potri.001G004700.1 Ptr|Potri.003G220200.1 Ptr|Potri.013G056700.1 Ptr|Potri.019G036100.1 Atr|evm_27.model.AmTr_v1.0_scaffold00068.50 Bna|BnaC03g09750D Bol|Bo3g013830.1 Bra|Bra006518 Bna|BnaA03g07750D Osa|LOC_Os07g10410.1 Vvi|GSVIVT01033416001
Cluster38	Ptr|Potri.006G138700.1 Ptr|Potri.006G138800.1 Ath|AT1G19210.1 Bna|BnaC08g36830D Bra|Bra031069 Ath|AT1G74930.1 Bna|BnaA07g31860D Bol|Bo6g007710.1 Bra|Bra015882 Bna|BnaA08g22160D Bna|BnaC06g35730D
Cluster39	Ptr|Potri.006G253800.1 Ptr|Potri.018G028000.1 Ath|AT5G25390.2 Bna|BnaA06g27670D Bna|BnaC07g29370D Bol|Bo7g096000.1 Bra|Bra036543 Bra|Bra009837 Bna|BnaA09g04580D Bna|BnaC09g04040D Bol|Bo9g011380.1
Cluster40	Bna|BnaA02g08130D Bna|BnaC02g11520D Ptr|Potri.006G167700.1 Ptr|Potri.018G091600.1 Ath|AT5G57390.1 Atr|evm_27.model.AmTr_v1.0_scaffold00019.292 Bol|Bo2g032400.1 Bra|Bra020444 Osa|LOC_Os04g55970.2 Vvi|GSVIVT01029219001
Cluster41	Bna|BnaA06g33270D Bna|BnaC07g23080D Ptr|Potri.008G120100.1 Ptr|Potri.010G125600.1 Vvi|GSVIVT01011902001 Ath|AT3G25890.1 Bol|Bo7g082250.1 Bra|Bra025170 Atr|evm_27.model.AmTr_v1.0_scaffold00079.2 Osa|LOC_Os09g13940.1
Cluster42	Osa|LOC_Os02g06330.1 Osa|LOC_Os06g47590.1 Ath|AT1G50640.1 Bna|BnaC06g03860D Bol|Bo6g104420.1 Osa|LOC_Os04g57340.1 Vvi|GSVIVT01037712001 Bna|BnaA06g02670D Bra|Bra018864 Osa|LOC_Os02g09650.1
Cluster43	Ptr|Potri.002G201600.1 Ptr|Potri.014G126100.1 Ath|AT2G47520.1 Atr|evm_27.model.AmTr_v1.0_scaffold00003.102 Bna|BnaC04g51210D Bol|Bo4g198690.1 Bra|Bra021401 Vvi|GSVIVT01028050001 Bna|BnaA04g27050D Osa|LOC_Os01g21120.1
Cluster44	Ptr|Potri.004G051800.1 Ptr|Potri.011G061800.1 Ath|AT4G18450.1 Atr|evm_27.model.AmTr_v1.0_scaffold00021.142 Bna|BnaC01g40920D Bol|Bo1g019590.1 Bra|Bra013310 Bna|BnaA01g09230D Osa|LOC_Os05g49010.1 Bol|Bo1g019600.1
Cluster45	Bna|BnaA02g16050D Bna|BnaC02g21480D Bna|BnaC03g31040D Ptr|Potri.001G169500.1 Ptr|Potri.003G064700.1 Ath|AT1G72570.1 Bol|Bo2g076920.1 Bra|Bra008040 Vvi|GSVIVT01016764001
Cluster46	Bna|BnaA02g19610D Bna|BnaC02g22960D Ptr|Potri.001G313500.1 Ptr|Potri.017G053700.1 Ath|AT1G80580.1 Bol|Bo2g095830.1 Bra|Bra008460 Vvi|GSVIVT01017542001 Atr|evm_27.model.AmTr_v1.0_scaffold00026.86
Cluster47	Bna|BnaA03g04290D Bna|BnaC03g05820D Ptr|Potri.001G067600.1 Ptr|Potri.003G162500.2 Ath|AT5G13330.1 Bol|Bo3g009120.1 Bra|Bra006195 Osa|LOC_Os04g32620.1 Vvi|GSVIVT01001089001
Cluster48	Ptr|Potri.001G110500.1 Ptr|Potri.003G121200.1 Ptr|Potri.015G136300.1 Ptr|Potri.012G134000.1 Osa|LOC_Os02g45420.1 Atr|evm_27.model.AmTr_v1.0_scaffold00069.105 Bna|BnaC03g15720D Bol|Bo3g023490.1 Bra|Bra029147
Cluster49	Ptr|Potri.002G172200.1 Ptr|Potri.002G172600.1 Ptr|Potri.002G172300.1 Ptr|Potri.014G099900.1 Ath|AT1G01250.1 Atr|evm_27.model.AmTr_v1.0_scaffold00021.214 Bna|BnaCnng08620D Bol|Bo8g117810.1 Bra|Bra032630
Cluster50	Ptr|Potri.004G047500.1 Ptr|Potri.011G056900.1 Ath|AT1G28360.1 Bna|BnaA08g18390D Bol|Bo3g143340.1 Bol|Bo5g055840.1 Bra|Bra010881 Bna|BnaC05g21820D Osa|LOC_Os05g41760.1
Cluster51	Ptr|Potri.008G073600.1 Ptr|Potri.010G183700.1 Ath|AT2G40340.1 Atr|evm_27.model.AmTr_v1.0_scaffold00023.14 Bna|BnaA04g29310D Bol|Bo4g190040.1 Bra|Bra017011 Osa|LOC_Os01g07120.1 Vvi|GSVIVT01032746001
Cluster52	Ath|AT4G13040.3 Atr|evm_27.model.AmTr_v1.0_scaffold00013.233 Bna|BnaC08g08940D Bol|Bo8g033910.1 Bra|Bra034895 Vvi|GSVIVT01003250001 Osa|LOC_Os02g29550.2 Ptr|Potri.002G246100.4 Bna|BnaA08g04940D
Cluster53	Bna|BnaA02g06490D Bna|BnaA10g12950D Bna|BnaC09g35430D Bol|Bo2g025090.1 Bol|Bo9g141100.1 Bra|Bra002510 Bra|Bra020262 Ath|AT5G60120.2
Cluster54	Bna|BnaA02g27630D Bna|BnaC02g35650D Bna|BnaA06g33420D Bna|BnaC07g22870D Ath|AT3G25730.1 Bol|Bo2g138650.1 Bra|Bra026509 Bra|Bra025159
Cluster55	Osa|LOC_Os02g42585.1 Osa|LOC_Os04g44670.1 Ptr|Potri.013G135600.1 Ptr|Potri.019G102200.1 Bna|BnaA01g16910D Bol|Bo1g051230.1 Bra|Bra026280 Bna|BnaC01g20660D
Cluster56	Ptr|Potri.001G315300.1 Ptr|Potri.017G055400.1 Ath|AT4G13620.1 Bna|BnaC04g55700D Bol|Bo4g130860.1 Bra|Bra032724 Vvi|GSVIVT01021060001 Atr|evm_27.model.AmTr_v1.0_scaffold00089.56
Cluster57	Ptr|Potri.008G071100.1 Ptr|Potri.010G186400.1 Ath|AT2G40220.1 Bna|BnaC03g72510D Bol|Bo3g034810.1 Bra|Bra000178 Atr|evm_27.model.AmTr_v1.0_scaffold00007.27 Bna|BnaA03g18970D
Cluster58	Ptr|Potri.013G100300.1 Ptr|Potri.019G073300.1 Ath|AT1G22810.1 Bol|Bo5g038890.1 Osa|LOC_Os01g66270.1 Bna|BnaA09g30360D Bra|Bra024539 Bna|BnaC05g18050D
Cluster59	Bna|BnaA01g06090D Bna|BnaC01g07340D Ath|AT4G31060.1 Bol|Bo1g011650.1 Bra|Bra011244 Ptr|Potri.006G080300.1 Atr|evm_27.model.AmTr_v1.0_scaffold00025.300
Cluster60	Bna|BnaA09g18210D Bna|BnaC09g20100D Ptr|Potri.001G154200.1 Ptr|Potri.003G080600.1 Ath|AT5G47230.1 Bol|Bo9g069410.1 Bra|Bra017493
Cluster61	Bna|BnaC02g03940D Bna|BnaC09g28540D Ptr|Potri.006G238600.1 Ptr|Potri.018G043900.1 Bna|BnaA02g01080D Bra|Bra023332 Bol|Bo2g010530.1
Cluster62	Bol|Bo7g111070.1 Bol|Bo7g111140.1 Ath|AT2G20350.1 Bna|BnaA03g48270D Bra|Bra019087 Bol|Bo7g111100.1 Bna|BnaC07g40560D
Cluster63	Ptr|Potri.001G079600.1 Ptr|Potri.003G151000.1 Ath|AT5G07580.1 Bna|BnaA10g30200D Bol|Bo9g175610.1 Bra|Bra009250 Bna|BnaCnng36390D
Cluster64	Ptr|Potri.002G085600.1 Ptr|Potri.005G176000.1 Ath|AT1G77640.1 Bna|BnaA07g33640D Bol|Bo6g005430.1 Bra|Bra015660 Bna|BnaC06g38250D
Cluster65	Ptr|Potri.002G124000.1 Ptr|Potri.014G025200.2 Ath|AT1G46768.1 Bna|BnaA08g04090D Bna|BnaC08g04820D Bol|Bo8g019370.1 Bra|Bra014056
Cluster66	Ptr|Potri.003G054100.1 Ptr|Potri.003G054400.1 Ptr|Potri.019G075600.1 Ptr|Potri.013G101200.1 Ath|AT1G33760.1 Bna|BnaC08g07150D Bol|Bo8g027240.1
Cluster67	Ptr|Potri.007G138100.1 Ptr|Potri.017G013700.1 Ath|AT5G44210.1 Bna|BnaC02g30930D Bol|Bo2g122260.1 Bra|Bra036016 Bna|BnaA02g22560D
Cluster68	Ath|AT5G61890.1 Bna|BnaCnng24520D Bol|Bo2g161710.1 Bra|Bra029302 Vvi|GSVIVT01008649001 Bol|Bo3g109240.1 Bra|Bra019622
Cluster69	Bna|BnaA02g01920D Bna|BnaC02g05060D Bna|BnaCnng78540D Bol|Bo2g011600.1 Bra|Bra023440 Bra|Bra008793
Cluster70	Bna|BnaA05g18740D Bna|BnaC05g31720D Ptr|Potri.001G356100.1 Ath|AT3G20310.1 Bol|Bo5g109800.1 Bra|Bra035792
Cluster71	Bna|BnaA07g38140D Bna|BnaC06g42850D Ptr|Potri.002G167400.1 Ptr|Potri.014G094500.1 Bra|Bra003462 Bol|Bo6g048950.1
Cluster72	Bna|BnaAnng13220D Bna|BnaC04g53380D Ath|AT2G38340.1 Bol|Bo4g027470.1 Bra|Bra005113 Bna|BnaCnng75020D
Cluster73	Bra|Bra027614 Bra|Bra027616 Ath|AT1G63040.1 Bna|BnaA09g10750D Bol|Bo9g036590.1 Bna|BnaC09g12830D
Cluster74	Ptr|Potri.001G069300.1 Ptr|Potri.003G161000.1 Ath|AT1G28160.1 Bna|BnaC07g10670D Bol|Bo7g048420.1 Bra|Bra030076
Cluster75	Ptr|Potri.001G094800.1 Ptr|Potri.003G136300.1 Bna|BnaC07g38490D Bol|Bo7g109100.1 Bra|Bra019270 Osa|LOC_Os01g46870.1
Cluster76	Ptr|Potri.013G045200.1 Ptr|Potri.019G015500.1 Ptr|Potri.T050600.1 Osa|LOC_Os03g64260.1 Bna|BnaA05g11530D Vvi|GSVIVT01036201001
Cluster77	Ath|AT2G44840.1 Bol|Bo4g024140.1 Bra|Bra004873 Ptr|Potri.014G046600.1 Bna|BnaA05g04380D Bna|BnaC04g53270D
Cluster78	Ath|AT5G05410.1 Bna|BnaAnng01320D Bol|Bo2g006960.1 Bra|Bra005852 Bna|BnaA03g55280D Bra|Bra028759
Cluster79	Ath|AT5G19790.1 Bna|BnaC09g37870D Bol|Bo9g152440.1 Bra|Bra002262 Vvi|GSVIVT01025461001 Bna|BnaA10g15390D
Cluster80	Bna|BnaA01g05760D Bna|BnaC01g00660D Ath|AT4G39780.1 Bol|Bo1g002840.1 Bra|Bra011833
Cluster81	Bna|BnaA01g13420D Bna|BnaC01g15610D Ath|AT4G23750.1 Bol|Bo1g037170.1 Bra|Bra013730
Cluster82	Bna|BnaA03g33290D Bna|BnaC03g38390D Atr|evm_27.model.AmTr_v1.0_scaffold00129.96 Bol|Bo3g066010.1 Bra|Bra001541
Cluster83	Bna|BnaA03g48910D Bna|BnaC07g41100D Osa|LOC_Os01g12440.1 Bol|Bo7g111760.1 Bra|Bra040839
Cluster84	Bna|BnaA04g25970D Bna|BnaC04g50030D Osa|LOC_Os10g41130.1 Bra|Bra040333 Bol|Bo4g195280.1
Cluster85	Bna|BnaA05g27930D Bna|BnaC05g42130D Ath|AT3G11020.1 Bol|Bo5g136930.1 Bra|Bra029889
Cluster86	Bna|BnaA07g12050D Bna|BnaC07g16190D Ath|AT5G67180.1 Bol|Bo7g064000.1 Bra|Bra012139
Cluster87	Bna|BnaA07g24590D Bna|BnaC06g25810D Ath|AT1G68550.1 Bol|Bo6g030770.1 Bra|Bra004033
Cluster88	Bna|BnaA07g36710D Bna|BnaC07g11010D Ath|AT1G24590.1 Bol|Bo7g050300.1 Bra|Bra012499
Cluster89	Bna|BnaA08g13940D Bna|BnaC08g12710D Ath|AT4G27950.1 Bol|Bo8g053000.1 Bra|Bra010389
Cluster90	Bna|BnaA09g30810D Bna|BnaC05g17550D Ath|AT1G22190.1 Bol|Bo5g037400.1 Bra|Bra031371
Cluster91	Bna|BnaA09g54740D Bna|BnaC08g25840D Ath|AT3G54990.1 Bol|Bo8g087280.1 Bra|Bra007123
Cluster92	Bna|BnaA10g16490D Bna|BnaC09g39350D Ath|AT5G18450.1 Bol|Bo9g155940.1 Bra|Bra002159
Cluster93	Bna|BnaAnng09570D Bna|BnaC05g27390D Ath|AT1G36060.1 Bol|Bo5g069450.1 Bra|Bra040381
Cluster94	Bna|BnaAnng29660D Bna|BnaC08g36140D Ath|AT2G20880.1 Bol|Bo8g102130.1 Bra|Bra031146
Cluster95	Bna|BnaC04g37670D Bna|BnaC04g37680D Ath|AT5G67000.1 Bol|Bo4g157530.1 Bra|Bra034250
Cluster96	Osa|LOC_Os06g06970.1 Osa|LOC_Os08g43200.1 Osa|LOC_Os09g35030.1 Osa|LOC_Os09g35020.1 Osa|LOC_Os08g43210.1
Cluster97	Ptr|Potri.001G155700.1 Ptr|Potri.003G079300.1 Vvi|GSVIVT01002195001 Vvi|GSVIVT01006277001 Atr|evm_27.model.AmTr_v1.0_scaffold00111.25
Cluster98	Ptr|Potri.004G051700.1 Ptr|Potri.011G061700.1 Vvi|GSVIVT01021146001 Atr|evm_27.model.AmTr_v1.0_scaffold00021.144 Bna|BnaAnng07060D
Cluster99	Ptr|Potri.008G091300.1 Ptr|Potri.017G087800.1 Atr|evm_27.model.AmTr_v1.0_scaffold00058.29 Osa|LOC_Os12g39330.1 Vvi|GSVIVT01011465001
Cluster100	Ath|AT1G06160.1 Bna|BnaA09g50010D Bol|Bo8g114710.1 Bra|Bra032433 Bna|BnaC08g44670D
Cluster101	Ath|AT1G12610.1 Bna|BnaA09g47030D Bol|Bo8g108050.1 Bra|Bra026963 Bna|BnaC08g41070D
Cluster102	Ath|AT1G12890.1 Bna|BnaA09g46790D Bol|Bo8g107890.1 Bra|Bra026949 Bna|BnaC08g40860D
Cluster103	Ath|AT1G44830.1 Bna|BnaC06g00880D Bol|Bo6g122210.1 Bra|Bra040309 Bna|BnaA10g27820D
Cluster104	Ath|AT1G53170.1 Bra|Bra030957 Bna|BnaA08g01300D Bna|BnaC03g69420D Bol|Bo3g182770.1
Cluster105	Ath|AT1G71130.1 Bna|BnaC02g20580D Bol|Bo2g070850.1 Bna|BnaA02g35550D Bra|Bra007963
Cluster106	Ath|AT1G71520.1 Bna|BnaA07g29400D Bra|Bra016133 Bna|BnaC06g32600D Bol|Bo6g013770.1
Cluster107	Ath|AT2G22200.1 Bna|BnaA04g12700D Bol|Bo4g149390.1 Bra|Bra030255 Bna|BnaC04g34610D
Cluster108	Ath|AT2G23340.1 Bna|BnaA04g13590D Bol|Bo4g151460.1 Bra|Bra032173 Bna|BnaC04g35800D
Cluster109	Ath|AT2G25820.1 Bna|BnaC04g38070D Bol|Bo4g158810.1 Bra|Bra034273 Bna|BnaA04g15130D
Cluster110	Ath|AT2G33710.2 Bna|BnaA05g09970D Bol|Bo4g043530.1 Bra|Bra005480 Bna|BnaCnng05370D
Cluster111	Ath|AT2G35700.1 Bna|BnaAnng37500D Bra|Bra005314 Bna|BnaC04g09380D Bol|Bo4g036220.1
Cluster112	Ath|AT2G46310.1 Bna|BnaA05g01500D Bol|Bo4g009400.1 Bra|Bra004548 Bna|BnaC04g01080D
Cluster113	Ath|AT3G15210.1 Bna|BnaC03g39000D Bra|Bra001588 Bna|BnaA03g33790D Bol|Bo3g066710.1
Cluster114	Ath|AT3G16280.1 Bna|BnaC05g37110D Bol|Bo5g126280.1 Bra|Bra027177 Bna|BnaA05g23420D
Cluster115	Ath|AT3G50260.1 Bna|BnaAnng03730D Bol|Bo8g079660.1 Bra|Bra036061 Bna|BnaC08g21640D
Cluster116	Ath|AT3G60490.1 Bna|BnaA09g38530D Bol|Bo8g095240.1 Bra|Bra007539 Bna|BnaC08g30700D
Cluster117	Ath|AT4G11140.1 Bol|Bo3g045150.1 Bna|BnaA03g24540D Bra|Bra000736 Bna|BnaC03g29310D
Cluster118	Ath|AT4G16750.1 Bna|BnaCnng77210D Bol|Bo1g053270.1 Bra|Bra040092 Bna|BnaA01g18170D
Cluster119	Ath|AT4G17490.1 Bna|BnaA01g34910D Bol|Bo1g017580.1 Bra|Bra040158 Bna|BnaC01g10080D
Cluster120	Ath|AT4G28140.1 Bna|BnaA08g13860D Bol|Bo8g054130.1 Bra|Bra010383 Bna|BnaC08g12880D
Cluster121	Ath|AT4G36900.1 Bna|BnaCnng39660D Bol|Bo7g118430.1 Bra|Bra017811 Bna|BnaA03g53850D
Cluster122	Ath|AT5G11190.1 Bna|BnaCnng59450D Bol|Bo9g171490.1 Bra|Bra008985 Bna|BnaA10g21280D
Cluster123	Ath|AT5G11590.1 Bna|BnaA10g20950D Bol|Bo9g170060.1 Bra|Bra008952 Bna|BnaC09g45000D
Cluster124	Ath|AT5G25810.1 Bna|BnaA06g27900D Bna|BnaC07g29050D Bol|Bo7g095710.1 Bra|Bra009862
Cluster125	Ath|AT5G52020.1 Bna|BnaC09g28200D Bol|Bo9g104780.1 Bra|Bra028291 Bna|BnaA10g07620D
Cluster126	Ath|AT5G61590.1 Bna|BnaA03g40370D Bol|Bo7g098850.1 Bra|Bra012939 Bna|BnaC07g31340D
Cluster127	Ath|AT5G61600.1 Bna|BnaA03g40380D Bol|Bo7g098860.1 Bra|Bra012938 Bna|BnaC07g31350D
Cluster128	Atr|evm_27.model.AmTr_v1.0_scaffold00016.53 Bna|BnaA02g01570D Bra|Bra023404 Bna|BnaC02g04660D Bol|Bo2g011200.1
Cluster129	Ath|AT5G65130.1 Bna|BnaA06g24080D Bol|Bo00790s010.1 Bra|Bra024358 Bna|BnaC03g49170D
Cluster130	Bna|BnaA02g13950D Bna|BnaAnng20260D Bol|Bo2g060040.1 Bra|Bra033923
Cluster131	Bna|BnaA02g34370D Bna|BnaC02g43290D Bol|Bo2g166380.1 Bra|Bra031903
Cluster132	Bna|BnaA02g35180D Bna|BnaC02g08060D Bol|Bo2g016490.1 Bra|Bra023674
Cluster133	Bna|BnaA03g12320D Bna|BnaC03g14960D Bol|Bo3g022760.1 Bra|Bra029079
Cluster134	Bna|BnaA03g49050D Bna|BnaC07g50590D Bol|Bo7g111910.1 Bra|Bra024222
Cluster135	Bna|BnaA05g25200D Bna|BnaC05g39400D Bra|Bra027355 Bol|Bo5g130490.1
Cluster136	Bna|BnaA07g27210D Bna|BnaC06g30140D Bol|Bo6g019840.1 Bra|Bra004318
Cluster137	Bna|BnaA08g19170D Bna|BnaCnng04890D Bol|Bo3g140080.1 Bra|Bra010972
Cluster138	Bna|BnaA09g46720D Bna|BnaC08g40750D Bol|Bo8g107780.1 Bra|Bra026942
Cluster139	Bna|BnaA10g23760D Bna|BnaC09g48530D Bol|Bo9g175390.1 Bra|Bra009272
Cluster140	Bna|BnaAnng36370D Bna|BnaCnng73120D Bol|Bo1g051080.1 Bra|Bra026295
Cluster141	Ptr|Potri.001G453100.1 Ptr|Potri.011G148900.1 Atr|evm_27.model.AmTr_v1.0_scaffold00003.139 Vvi|GSVIVT01019717001
Cluster142	Ptr|Potri.002G043300.1 Ptr|Potri.005G219600.1 Atr|evm_27.model.AmTr_v1.0_scaffold00002.489 Vvi|GSVIVT01036228001
Cluster143	Ptr|Potri.008G186300.1 Ptr|Potri.010G046600.1 Atr|evm_27.model.AmTr_v1.0_scaffold00049.247 Vvi|GSVIVT01005747001
Cluster144	Ath|AT1G04370.1 Bna|BnaAnng12120D Bol|Bo5g004520.1 Bna|BnaC05g02480D
Cluster145	Ath|AT1G12630.1 Bna|BnaA08g24660D Bol|Bo8g064940.1 Bra|Bra016761
Cluster146	Ath|AT1G12980.1 Bna|BnaC05g09160D Bol|Bo5g016400.1 Bra|Bra019801
Cluster147	Bol|Bo8g071150.1 Bna|BnaAnng29870D Bra|Bra016400 Bna|BnaC08g20020D
Cluster148	Bna|BnaA07g10270D Bra|Bra012345 Bna|BnaC07g13470D Bol|Bo7g057680.1
Cluster149	Bol|Bo3g143350.1 Bna|BnaA08g18380D Bra|Bra010880 Bna|BnaCnng63180D
Cluster150	Bra|Bra028009 Bna|BnaA09g23540D Bna|BnaC06g07710D Bol|Bo6g079980.1
Cluster151	Bra|Bra003936 Bna|BnaA07g23650D Bna|BnaCnng17120D Bol|Bo6g032400.1
Cluster152	Ath|AT1G72360.2 Bol|Bo6g010980.1 Bra|Bra016063 Bna|BnaA07g30130D
Cluster153	Bna|BnaA07g23090D Bra|Bra003883 Bna|BnaC06g24360D Bol|Bo6g035290.1
Cluster154	Ath|AT1G77200.1 Bna|BnaA07g33380D Bol|Bo6g005680.1 Bra|Bra015686
Cluster155	Bol|Bo8g051400.1 Bna|BnaA08g14320D Bra|Bra010429 Bna|BnaC08g12290D
Cluster156	Ath|AT2G31230.1 Bra|Bra018271 Bna|BnaC04g13510D Bol|Bo4g052480.1
Cluster157	Bna|BnaAnng40920D Bra|Bra022832 Bna|BnaC03g17400D Bol|Bo3g025110.1
Cluster158	Bol|Bo4g184540.1 Bna|BnaAnng41450D Bra|Bra017302 Bna|BnaC04g44720D
Cluster159	Bna|BnaA04g25900D Bra|Bra037630 Bna|BnaC04g49870D Bol|Bo4g195220.1
Cluster160	Bra|Bra034159 Bna|BnaA01g31290D Bol|Bo1g141310.1 Bna|BnaAnng23490D
Cluster161	Ath|AT3G23220.1 Bna|BnaC07g08360D Bol|Bo7g040820.1 Bra|Bra014924
Cluster162	Ath|AT4G32800.1 Bna|BnaA08g12010D Bol|Bo3g171090.1 Bra|Bra034535
Cluster163	Ath|AT5G07310.1 Bna|BnaA03g02000D Bol|Bo3g004290.1 Bra|Bra005932
Cluster164	Ath|AT5G21960.1 Bol|Bo2g023630.1 Bra|Bra006599 Bol|Bo3g015600.1
Cluster165	Bna|BnaA08g30950D Bra|Bra010460 Bna|BnaUnng01150D Bol|Bo8g050800.1
Cluster166	Bol|Bo3g024240.1 Bna|BnaA03g13620D Bra|Bra022770 Bna|BnaC03g71900D
Cluster167	Bna|BnaA01g28970D Bra|Bra021594 Bna|BnaC01g36330D Bol|Bo1g129710.1
Cluster168	Bna|BnaA02g04480D Bra|Bra020063 Bna|BnaC02g09020D Bol|Bo2g018360.1
Cluster169	Bna|BnaA02g17250D Bra|Bra008200 Bna|BnaC02g24390D Bol|Bo2g083920.1
Cluster170	Bna|BnaA02g27680D Bra|Bra036360 Bna|BnaC02g35790D Bol|Bo2g138790.1
Cluster171	Bna|BnaA02g34570D Bra|Bra031880 Bna|BnaC02g43540D Bol|Bo00615s260.1
Cluster172	Bna|BnaA03g16280D Bra|Bra023026 Bna|BnaC03g19550D Bol|Bo3g028500.1
Cluster173	Bna|BnaA03g35680D Bra|Bra001784 Bna|BnaC03g41530D Bol|Bo3g074840.1
Cluster174	Bna|BnaA03g42840D Bra|Bra012693 Bna|BnaC07g33940D Bol|Bo7g104770.1
Cluster175	Bna|BnaA03g54460D Bra|Bra017879 Bna|BnaC07g46940D Bol|Bo7g119000.1
Cluster176	Bna|BnaA05g14650D Bra|Bra038107 Bna|BnaC06g10050D Bol|Bo6g097510.1
Cluster177	Bna|BnaA06g01090D Bra|Bra039658 Bna|BnaC06g41440D Bol|Bo6g095590.1
Cluster178	Bna|BnaA06g35500D Bra|Bra024954 Bna|BnaC07g20040D Bol|Bo7g077390.1
Cluster179	Bna|BnaA07g06750D Bra|Bra014925 Bna|BnaC07g08350D Bol|Bo7g040810.1
Cluster180	Bna|BnaA07g08440D Bra|Bra030095 Bna|BnaCnng67070D Bol|Bo7g048170.1
Cluster181	Bna|BnaA07g08450D Bra|Bra030094 Bna|BnaC07g10480D Bol|Bo7g048190.1
Cluster182	Bna|BnaA07g10800D Bra|Bra012298 Bna|BnaC07g14220D Bol|Bo7g059990.1
Cluster183	Bna|BnaA07g18690D Bra|Bra003415 Bna|BnaC06g17770D Bol|Bo6g049750.1
Cluster184	Bna|BnaA07g21980D Bra|Bra003780 Bna|BnaC06g22710D Bol|Bo6g040090.1
Cluster185	Bna|BnaA08g16220D Bra|Bra010657 Bna|BnaC03g60650D Bol|Bo3g152610.1
Cluster186	Bna|BnaA08g18580D Bra|Bra010901 Bna|BnaC03g58300D Bol|Bo3g143080.1
Cluster187	Bna|BnaA08g20700D Bra|Bra016367 Bna|BnaC08g06130D Bol|Bo8g071630.1
Cluster188	Bna|BnaA09g04470D Bra|Bra036552 Bna|BnaC09g50850D Bol|Bo9g011210.1
Cluster189	Bna|BnaA09g05710D Bra|Bra035919 Bna|BnaC09g05370D Bol|Bo9g014660.1
Cluster190	Bna|BnaA10g00620D Bra|Bra033274 Bna|BnaC05g00680D Bol|Bo5g002600.1
Cluster191	Bna|BnaA10g02160D Bra|Bra015266 Bna|BnaC05g02080D Bol|Bo5g004090.1
Cluster192	Bna|BnaA10g25000D Bra|Bra009112 Bna|BnaC09g49920D Bol|Bo9g177130.1
Cluster193	Bna|BnaAnng06420D Bra|Bra028690 Bna|BnaC02g01530D Bol|Bo2g008700.1
Cluster194	Bna|BnaAnng13660D Bra|Bra028703 Bna|BnaC02g01680D Bol|Bo2g008570.1
Cluster195	Bna|BnaAnng35170D Bra|Bra012352 Bna|BnaC07g13400D Bol|Bo7g056530.1
Cluster196	Bna|BnaAnng36290D Bra|Bra016763 Bna|BnaC08g15650D Bol|Bo01335s010.1
Cluster197	Atr|evm_27.model.AmTr_v1.0_scaffold00010.53 Atr|evm_27.model.AmTr_v1.0_scaffold00010.54 Atr|evm_27.model.AmTr_v1.0_scaffold00010.55
Cluster198	Bna|BnaA04g14830D Bna|BnaA04g14840D Bra|Bra034249
Cluster199	Bna|BnaA05g15710D Bna|BnaC05g51390D Bra|Bra030476
Cluster200	Bra|Bra017612 Bra|Bra027447 Bna|BnaC04g25670D
Cluster201	Ptr|Potri.002G065600.1 Ptr|Potri.005G195000.1 Vvi|GSVIVT01034563001
Cluster202	Ptr|Potri.005G077300.1 Ptr|Potri.007G090600.1 Vvi|GSVIVT01002262001
Cluster203	Ptr|Potri.006G156600.1 Ptr|Potri.006G163400.1 Ptr|Potri.018G085700.1
Cluster204	Ptr|Potri.014G046700.1 Ptr|Potri.014G046900.1 Ptr|Potri.014G046800.1
Cluster205	Bra|Bra032512 Bna|BnaC08g43940D Bol|Bo8g115580.1
Cluster206	Vvi|GSVIVT01015037001 Bna|BnaC08g18660D Bol|Bo8g068370.1
Cluster207	Ath|AT1G21910.1 Bna|BnaAnng28960D Bra|Bra036022
Cluster208	Bol|Bo2g072950.1 Bna|BnaA02g15410D Bra|Bra007974
Cluster209	Bol|Bo4g176080.1 Bna|BnaC04g42060D Bra|Bra021712
Cluster210	Ath|AT3G61630.1 Bna|BnaC08g31500D Bol|Bo8g096140.1
Cluster211	Bna|BnaA01g04150D Bol|Bo1g009990.1 Bra|Bra011383
Cluster212	Bna|BnaA03g31510D Bol|Bo3g063910.1 Bra|Bra001386
Cluster213	Bna|BnaA06g27540D Bol|Bo7g096180.1 Bra|Bra009824
Cluster214	Bna|BnaA08g08300D Bol|Bo8g049450.1 Bra|Bra021049
Cluster215	Bna|BnaA08g30910D Bol|Bo8g050740.1 Bra|Bra010461
Cluster216	Bna|BnaA10g19960D Bol|Bo9g167820.1 Bra|Bra008835
Cluster217	Bna|BnaC03g09040D Bol|Bo3g013160.1 Bra|Bra006460
Cluster218	Bna|BnaC04g44080D Bol|Bo4g182140.1 Bra|Bra021871
Cluster219	Bna|BnaC05g04210D Bol|Bo5g007280.1 Bra|Bra015478
Cluster220	Bna|BnaC05g20650D Bol|Bo5g043190.1 Bra|Bra024743
Cluster221	Bna|BnaC06g32560D Bol|Bo6g013810.1 Bra|Bra016136
Cluster222	Bna|BnaC09g20090D Bol|Bo9g069400.1 Bra|Bra017495
Cluster223	Bna|BnaCnng09130D Bol|Bo8g118250.1 Bra|Bra032665
Cluster224	Bna|BnaCnng27900D Bol|Bo4g025410.1 Bra|Bra004978
Cluster225	Bna|BnaA01g34730D Bna|BnaCnng71740D
Cluster226	Osa|LOC_Os01g04750.1 Osa|LOC_Os01g04800.1
Cluster227	Osa|LOC_Os02g34260.1 Osa|LOC_Os02g34270.1
Cluster228	Osa|LOC_Os04g46240.1 Osa|LOC_Os04g46250.1
Cluster229	Osa|LOC_Os02g43970.1 Osa|LOC_Os04g46440.1
Cluster230	Osa|LOC_Os07g22730.1 Osa|LOC_Os07g22770.1
Cluster231	Osa|LOC_Os08g31580.1 Osa|LOC_Os09g20350.1
Cluster232	Ptr|Potri.001G079900.1 Ptr|Potri.003G150700.1
Cluster233	Ptr|Potri.001G187500.1 Ptr|Potri.003G050700.1
Cluster234	Ptr|Potri.001G397200.1 Ptr|Potri.011G115600.1
Cluster235	Ptr|Potri.002G039000.1 Ptr|Potri.005G223300.1
Cluster236	Ptr|Potri.006G104200.1 Ptr|Potri.016G126100.2
Cluster237	Ptr|Potri.006G138900.1 Ptr|Potri.018G038100.1
Cluster238	Ptr|Potri.006G179900.1 Ptr|Potri.018G102200.1
Cluster239	Ptr|Potri.013G158500.1 Ptr|Potri.019G131300.1
Cluster240	Vvi|GSVIVT01017571001 Vvi|GSVIVT01017572001
Cluster241	Atr|evm_27.model.AmTr_v1.0_scaffold00007.392 Bra|Bra020162
Cluster242	Atr|evm_27.model.AmTr_v1.0_scaffold00019.321 Osa|LOC_Os04g56150.1
Cluster243	Atr|evm_27.model.AmTr_v1.0_scaffold00069.95 Ptr|Potri.002G153500.1
Cluster244	Atr|evm_27.model.AmTr_v1.0_scaffold00099.104 Ptr|Potri.019G067400.1
Cluster245	Bna|BnaA01g02720D Bra|Bra011529
Cluster246	Bna|BnaA02g11090D Bra|Bra022573
Cluster247	Bna|BnaA03g52210D Bra|Bra037041
Cluster248	Bna|BnaA03g56380D Bra|Bra023070
Cluster249	Bna|BnaA05g24390D Bra|Bra027270
Cluster250	Bna|BnaA06g24070D Bra|Bra024357
Cluster251	Bna|BnaA08g12710D Bra|Bra010258
Cluster252	Bna|BnaA09g27310D Bra|Bra032900
Cluster253	Bna|BnaA09g27330D Bra|Bra032898
Cluster254	Bna|BnaA10g27750D Bra|Bra015310
Cluster255	Bna|BnaC01g01700D Bol|Bo1g004940.1
Cluster256	Bna|BnaC05g17200D Bol|Bo5g034880.1
Cluster257	Bna|BnaC06g15540D Bol|Bo6g058420.1
Cluster258	Bna|BnaC06g21120D Bol|Bo6g043420.1
Cluster259	Bna|BnaC07g43950D Bol|Bo7g115860.1
Cluster260	Bna|BnaC09g04110D Bol|Bo9g011440.1
Cluster261	Bna|BnaC09g51170D Bol|Bo9g028820.1
Cluster262	Bna|BnaCnng57070D Bol|Bo8g106100.1
Cluster263	Bol|Bo1g108970.1 Bra|Bra038261
Cluster264	Bol|Bo5g086680.1 Bra|Bra010210
Cluster265	Bol|Bo9g149820.1 Bra|Bra002377
Cluster266	Osa|LOC_Os07g03250.1 Vvi|GSVIVT01009293001
Note: The blue color indicated that the cluster was shared for all eight angiosperm species. The green color indicated that the cluster exist in only one species.

## Sheet: Table S10
Table S10 The cluster of AP2/ERF superfamily genes in B. napus and other 14 species obtained using the MCL algorithm.
Cluster	Gene ID
Cluster1	Bna|BnaA06g10040D Bna|BnaC05g11660D Bna|BnaA08g23880D Bna|BnaC08g16630D Osa|LOC_Os02g10760.1 Osa|LOC_Os06g40150.1 Osa|LOC_Os02g55380.1 Osa|LOC_Os06g08340.1 Ppa|Pp3c10_7030V3.1 Ppa|Pp3c14_9940V3.1 Ppa|Pp3c1_27440V3.1 Ptr|Potri.001G048200.1 Ptr|Potri.003G179900.1 Ptr|Potri.006G069400.1 Ptr|Potri.018G131400.1 Ptr|Potri.006G261200.1 Ptr|Potri.018G021900.1 Ath|AT1G15360.1 Atr|evm_27.model.AmTr_v1.0_sc…
Cluster2	Ath|AT1G25560.1 Ath|AT1G68840.1 Bna|BnaA02g14040D Bna|BnaC02g18650D Bna|BnaA06g07470D Bna|BnaAnng40580D Bna|BnaCnng33070D Bna|BnaCnng37790D Bna|BnaA08g19490D Bna|BnaA09g28670D Bna|BnaC05g20560D Bna|BnaCnng04580D Bol|Bo3g138550.1 Bol|Bo5g043120.1 Bol|Bo5g015210.1 Bol|Bo8g107500.1 Bra|Bra011002 Bra|Bra024735 Bra|Bra019821 Bra|Bra026917 Osa|LOC_Os01g49830.1 Osa|LOC_Os05g47650.1 Ptr|Potri.008G117100.…
Cluster3	Osa|LOC_Os02g43790.1 Osa|LOC_Os04g46220.1 Ppa|Pp3c1_7740V3.1 Ppa|Pp3c1_7800V3.1 Ptr|Potri.001G154100.1 Ptr|Potri.003G081200.1 Ptr|Potri.004G051700.1 Ptr|Potri.011G061700.1 Vvi|GSVIVT01018270001 Vvi|GSVIVT01018271001 Vvi|GSVIVT01018272001 Ath|AT4G17500.1 Atr|evm_27.model.AmTr_v1.0_scaffold00148.56 Bna|BnaCnng05080D Bol|Bo8g049470.1 Bra|Bra021048 Smo|68470 Vvi|GSVIVT01021146001 Ath|AT5G47220.1 Bna|…
Cluster4	Bna|BnaA06g40170D Bna|BnaC07g20090D Bna|BnaAnng06940D Bna|BnaC02g48800D Osa|LOC_Os02g43820.1 Ptr|Potri.001G079800.1 Ptr|Potri.003G150800.1 Vvi|GSVIVT01013905001 Vvi|GSVIVT01013913001 Vvi|GSVIVT01013914001 Vvi|GSVIVT01013916001 Vvi|GSVIVT01013917001 Vvi|GSVIVT01013918001 Vvi|GSVIVT01013923001 Vvi|GSVIVT01013924001 Vvi|GSVIVT01013929001 Vvi|GSVIVT01013931001 Vvi|GSVIVT01013934001 Vvi|GSVIVT01013935…
Cluster5	Bna|BnaA01g00290D Bna|BnaA08g15790D Bna|BnaC01g01290D Bna|BnaC03g61270D Bna|BnaC07g46770D Bol|Bo1g003450.1 Bol|Bo3g153310.1 Bol|Bo7g118740.1 Bra|Bra010610 Bra|Bra011782 Bra|Bra017852 Ppa|Pp3c15_24790V3.2 Ppa|Pp3c15_24980V3.2 Ptr|Potri.002G114800.1 Ptr|Potri.005G148400.1 Ptr|Potri.007G007400.1 Ptr|Potri.014G008100.1 Ptr|Potri.014G012200.1 Csu|13648 Ath|AT4G37750.1 Atr|evm_27.model.AmTr_v1.0_scaffo…
Cluster6	Bna|BnaA03g53830D Bna|BnaC01g01710D Bna|BnaCnng39690D Bol|Bo1g004960.1 Bol|Bo7g118400.1 Bra|Bra011741 Bra|Bra017809 Ptr|Potri.005G140700.1 Ptr|Potri.007G046200.1 Vca|Vocar20000317m Vca|Vocar20000453m Vca|Vocar20001443m Vca|Vocar20001637m Ath|AT4G36920.1 Atr|evm_27.model.AmTr_v1.0_scaffold00035.43 Olu|9185 Smo|98831 Vvi|GSVIVT01022081001 Osa|LOC_Os04g55560.2 Cre|Cre01.g009650.t1.2 Cre|Cre16.g66790…
Cluster7	Ath|AT1G51190.1 Ath|AT3G20840.1 Bna|BnaA01g36720D Bna|BnaA05g15470D Bna|BnaA05g20050D Bna|BnaC05g27100D Bna|BnaC05g31430D Bna|BnaCnng60480D Bna|BnaAnng40110D Bna|BnaC06g40770D Bol|Bo1g108580.1 Bol|Bo5g081310.1 Bol|Bo5g105180.1 Bol|Bo6g101980.1 Bra|Bra018899 Bra|Bra030451 Bra|Bra031234 Ptr|Potri.001G018400.1 Ptr|Potri.003G205700.1 Vvi|GSVIVT01025307001 Osa|LOC_Os01g67410.1
Cluster8	Bna|BnaA07g16350D Bna|BnaA09g34250D Bna|BnaC08g25150D Bol|Bo6g058880.1 Bol|Bo8g083590.1 Bra|Bra003178 Bra|Bra007066 Osa|LOC_Os11g03540.1 Osa|LOC_Os12g03290.1 Ppa|Pp3c10_24550V3.1 Ppa|Pp3c23_13360V3.1 Ptr|Potri.008G011900.1 Ptr|Potri.010G247200.1 Ath|AT3G54320.1 Smo|85823 Vvi|GSVIVT01020066001 Atr|evm_27.model.AmTr_v1.0_scaffold00202.3 Osa|LOC_Os06g05340.1 Ptr|Potri.017G078600.1 Vvi|GSVIVT01011350…
Cluster9	Osa|LOC_Os03g05590.1 Osa|LOC_Os04g18650.1 Ptr|Potri.002G039200.1 Ptr|Potri.005G223100.1 Ptr|Potri.008G166100.1 Ptr|Potri.010G072400.1 Vvi|GSVIVT01028312001 Vvi|GSVIVT01028313001 Ath|AT3G23230.1 Atr|evm_27.model.AmTr_v1.0_scaffold00009.85 Bna|BnaA01g23960D Bna|BnaC01g31050D Bol|Bo1g102220.1 Bra|Bra023748 Ath|AT5G43410.1 Bna|BnaC09g17590D Bol|Bo9g059180.1 Bra|Bra027493 Osa|LOC_Os09g39810.1 Atr|evm_…
Cluster10	Bna|BnaA02g00560D Bna|BnaA03g02990D Bna|BnaA10g21750D Bna|BnaC02g00280D Bna|BnaC09g46030D Bna|BnaA06g24400D Bna|BnaC03g48820D Bol|Bo2g009900.1 Bol|Bo3g006680.1 Bol|Bo9g171990.1 Bra|Bra006065 Bra|Bra009026 Bra|Bra028584 Vvi|GSVIVT01002536001 Vvi|GSVIVT01004382001 Ath|AT5G10510.3 Ptr|Potri.007G011600.1 Ath|AT5G65510.1 Bol|Bo3g099090.1 Bra|Bra024394
Cluster11	Bna|BnaA02g18720D Bna|BnaC06g20590D Bna|BnaA07g20720D Bna|BnaA07g33930D Bna|BnaC06g38580D Osa|LOC_Os02g51670.1 Osa|LOC_Os06g11860.1 Ptr|Potri.002G094200.1 Ptr|Potri.005G168700.1 Ath|AT1G78080.1 Bol|Bo6g044980.1 Bra|Bra015634 Smo|104980 Vvi|GSVIVT01009007001 Atr|evm_27.model.AmTr_v1.0_scaffold00010.176 Osa|LOC_Os03g09170.1 Bra|Bra008343 Bra|Bra003659 Bol|Bo6g005100.1 Bol|Bo04101s010.1
Cluster12	Bna|BnaA03g22100D Bna|BnaA07g13990D Bna|BnaC03g26480D Bna|BnaC04g15640D Bol|Bo3g040110.1 Bol|Bo4g070350.1 Bra|Bra000487 Bra|Bra011939 Osa|LOC_Os03g60430.2 Osa|LOC_Os07g13170.2 Ptr|Potri.006G132400.1 Ptr|Potri.016G084500.1 Ptr|Potri.008G045300.1 Ptr|Potri.010G216200.1 Ath|AT2G28550.3 Atr|evm_27.model.AmTr_v1.0_scaffold00058.233 Vvi|GSVIVT01025100001 Osa|LOC_Os05g03040.1 Vvi|GSVIVT01025548001
Cluster13	Osa|LOC_Os02g45450.1 Osa|LOC_Os04g48350.1 Ptr|Potri.001G110700.1 Ptr|Potri.001G110800.1 Ptr|Potri.015G136400.1 Ptr|Potri.012G134100.1 Ath|AT1G63030.1 Bna|BnaA09g10730D Bra|Bra027612 Vvi|GSVIVT01019860001 Ath|AT5G51990.1 Bna|BnaA10g07630D Bol|Bo9g104770.1 Bra|Bra028290 Atr|evm_27.model.AmTr_v1.0_scaffold00069.106 Bna|BnaC09g28190D Bna|BnaCnng31550D Bol|Bo5g016750.1 Bra|Bra019777
Cluster14	Ptr|Potri.008G210900.1 Ptr|Potri.010G006800.1 Ath|AT3G16770.1 Atr|evm_27.model.AmTr_v1.0_scaffold00003.101 Bna|BnaA03g34290D Bna|BnaCnng27470D Bol|Bo1g123160.1 Bra|Bra001640 Vvi|GSVIVT01035098001 Bna|BnaC05g36570D Bol|Bo5g123710.1 Bra|Bra022176 Bna|BnaA01g27570D Bra|Bra021200 Bna|BnaA05g23130D Bna|BnaC01g35070D Bol|Bo3g068510.1
Cluster15	Bna|BnaA02g03590D Bna|BnaC02g44180D Bna|BnaA10g29740D Bna|BnaC09g40510D Bol|Bo2g013700.1 Bol|Bo9g160240.1 Bol|Bo9g160260.1 Bra|Bra013978 Bra|Bra023617 Osa|LOC_Os02g40070.1 Osa|LOC_Os04g42570.1 Ptr|Potri.008G076400.1 Ptr|Potri.010G181000.1 Ath|AT5G17430.1 Atr|evm_27.model.AmTr_v1.0_scaffold00066.6 Vvi|GSVIVT01019049001
Cluster16	Ppa|Pp3c19_6370V3.1 Ppa|Pp3c22_1800V3.1 Ptr|Potri.006G054500.1 Ptr|Potri.016G053200.1 Smo|38502 Ath|AT3G57600.1 Atr|evm_27.model.AmTr_v1.0_scaffold00022.382 Bna|BnaC04g55440D Bol|Bo4g111040.1 Bra|Bra014617 Osa|LOC_Os03g07830.1 Bna|BnaA09g36920D Bna|BnaC08g28620D Bol|Bo8g092010.1 Bra|Bra007341 Bna|BnaA04g02310D
Cluster17	Ptr|Potri.001G181500.1 Ptr|Potri.013G101100.1 Ptr|Potri.019G075500.1 Ath|AT1G71450.1 Bna|BnaA02g15420D Bol|Bo2g072910.1 Bra|Bra007975 Vvi|GSVIVT01036389001 Atr|evm_27.model.AmTr_v1.0_scaffold00099.26 Osa|LOC_Os11g13840.1 Bna|BnaA07g23500D Bna|BnaCnng07950D Bol|Bo6g032620.1 Bra|Bra003924 Bna|BnaCnng48950D Vvi|GSVIVT01036388001
Cluster18	Bna|BnaA02g35090D Bna|BnaC02g08170D Bna|BnaC09g39250D Bna|BnaA03g07180D Bna|BnaC03g09100D Bna|BnaAnng26790D Bol|Bo2g016580.1 Bol|Bo9g154770.1 Ath|AT5G18560.1 Bra|Bra023684 Osa|LOC_Os07g47330.1 Ptr|Potri.008G215600.1 Bol|Bo3g013220.1 Bra|Bra006466 Bra|Bra002168
Cluster19	Bna|BnaA07g35130D Bna|BnaC06g40040D Ptr|Potri.001G041500.1 Ptr|Potri.003G185300.1 Ath|AT1G16060.1 Atr|evm_27.model.AmTr_v1.0_scaffold00019.64 Bna|BnaA06g10760D Bol|Bo5g021520.1 Bra|Bra026082 Vvi|GSVIVT01016097001 Ath|AT1G79700.2 Bol|Bo6g002750.1 Bra|Bra035137 Vvi|GSVIVT01023697001 Ptr|Potri.T081300.1
Cluster20	Ppa|Pp3c10_17870V3.1 Smo|104978 Smo|71661 Ath|AT5G11590.1 Bna|BnaA10g20950D Bol|Bo9g170060.1 Bra|Bra008952 Atr|evm_27.model.AmTr_v1.0_scaffold00056.41 Bna|BnaA09g04470D Bra|Bra036552 Bna|BnaC07g29050D Bna|BnaC09g45000D Bna|BnaC09g50850D Bol|Bo9g011210.1 Osa|LOC_Os04g46400.1
Cluster21	Bna|BnaA07g12040D Bna|BnaC07g16160D Bna|BnaA09g07540D Bna|BnaC09g07480D Ptr|Potri.005G140900.1 Ptr|Potri.007G046500.1 Atr|evm_27.model.AmTr_v1.0_scaffold00051.83 Osa|LOC_Os04g55520.1 Vvi|GSVIVT01022076001 Ath|AT5G67190.1 Bol|Bo7g063980.1 Bra|Bra037124 Bol|Bo9g020380.1 Bra|Bra012140
Cluster22	Osa|LOC_Os02g52670.1 Osa|LOC_Os09g28440.1 Osa|LOC_Os08g36920.1 Ptr|Potri.004G141200.1 Ptr|Potri.009G101900.1 Ath|AT4G34410.1 Bna|BnaA03g52830D Bol|Bo3g168910.1 Bra|Bra017656 Bna|BnaA01g02720D Bra|Bra011529 Bna|BnaC03g66140D Bna|BnaC07g45030D Bol|Bo7g116860.1
Cluster23	Ath|AT4G25470.1 Ath|AT4G25480.1 Ath|AT4G25490.1 Atr|evm_27.model.AmTr_v1.0_scaffold00040.194 Atr|evm_27.model.AmTr_v1.0_scaffold00095.56 Ptr|Potri.004G187000.1 Ptr|Potri.009G147700.1 Bna|BnaAnng34260D Bol|Bo7g110320.1 Bra|Bra019162 Vvi|GSVIVT01031387001 Osa|LOC_Os01g73770.1 Bna|BnaC07g39680D
Cluster24	Atr|evm_27.model.AmTr_v1.0_scaffold00040.196 Atr|evm_27.model.AmTr_v1.0_scaffold00095.55 Ptr|Potri.006G021000.1 Ptr|Potri.016G018600.1 Ath|AT2G36450.1 Bna|BnaAnng34830D Bol|Bo3g030140.1 Bra|Bra017235 Vvi|GSVIVT01033793001 Smo|26594 Bna|BnaC03g20180D Bna|BnaC04g08850D Bol|Bo4g034600.1
Cluster25	Bna|BnaA06g23710D Bna|BnaC03g49530D Ptr|Potri.005G087200.1 Ptr|Potri.007G076800.1 Ath|AT5G64750.1 Bol|Bo9g018330.1 Bra|Bra024325 Vvi|GSVIVT01022277001 Smo|73177 Bol|Bo3g100930.1 Bna|BnaC09g06610D Bra|Bra037794 Ppa|Pp3c10_20000V3.1
Cluster26	Osa|LOC_Os01g58420.1 Osa|LOC_Os05g41780.1 Ptr|Potri.004G047600.1 Ptr|Potri.011G057000.1 Ath|AT1G28370.1 Bna|BnaA09g27300D Bra|Bra032901 Bol|Bo5g127380.1 Vvi|GSVIVT01021098001 Atr|evm_27.model.AmTr_v1.0_scaffold00115.2 Bna|BnaC05g38410D Bna|BnaCnng69830D Bol|Bo5g055860.1
Cluster27	Ptr|Potri.006G138700.1 Ptr|Potri.006G138800.1 Ath|AT1G19210.1 Bna|BnaC08g36830D Bol|Bo8g102870.1 Bra|Bra031069 Ath|AT1G74930.1 Bna|BnaA07g31860D Bol|Bo6g007710.1 Bra|Bra015882 Bna|BnaA08g22160D Bna|BnaC06g35730D Smo|73146
Cluster28	Ath|AT1G50680.1 Ath|AT1G51120.1 Bna|BnaA08g02030D Bna|BnaC03g77730D Ptr|Potri.006G186300.1 Ptr|Potri.018G109200.1 Ptr|Potri.003G212800.1 Bol|Bo3g179890.1 Bra|Bra014282 Vvi|GSVIVT01023582001 Bna|BnaA06g02510D Bra|Bra018894
Cluster29	Bna|BnaA02g08130D Bna|BnaC02g11520D Ptr|Potri.006G167700.1 Ptr|Potri.018G091600.1 Ath|AT5G57390.1 Atr|evm_27.model.AmTr_v1.0_scaffold00019.292 Bol|Bo2g032400.1 Bra|Bra020444 Olu|34044 Osa|LOC_Os04g55970.2 Vvi|GSVIVT01029219001 Smo|17086
Cluster30	Bna|BnaA03g19580D Bna|BnaA05g02350D Bna|BnaC03g23470D Bna|BnaC04g02040D Bol|Bo3g035770.1 Bol|Bo4g013420.1 Ptr|Potri.006G049700.1 Ptr|Potri.016G056400.1 Ath|AT2G41710.3 Atr|evm_27.model.AmTr_v1.0_scaffold00159.24 Bra|Bra004641 Vvi|GSVIVT01033273001
Cluster31	Ptr|Potri.001G004700.1 Ptr|Potri.003G220200.1 Ptr|Potri.013G056700.1 Ptr|Potri.019G036100.1 Atr|evm_27.model.AmTr_v1.0_scaffold00068.50 Bna|BnaC03g09750D Bol|Bo3g013830.1 Bra|Bra006518 Bna|BnaA03g07750D Smo|73140 Osa|LOC_Os07g10410.1 Vvi|GSVIVT01033416001
Cluster32	Ptr|Potri.001G157100.1 Ptr|Potri.003G077700.1 Ath|AT5G13910.1 Bna|BnaA03g04570D Bol|Bo3g009410.1 Bra|Bra006222 Osa|LOC_Os04g32790.1 Vvi|GSVIVT01032961001 Atr|evm_27.model.AmTr_v1.0_scaffold00016.247 Bna|BnaC03g06100D Bol|Bo9g166320.1 Osa|LOC_Os02g32040.1
Cluster33	Ptr|Potri.001G092400.1 Ptr|Potri.003G139300.1 Ath|AT1G64380.1 Bna|BnaA09g12290D Bol|Bo9g030900.1 Bra|Bra027697 Osa|LOC_Os05g49700.1 Vvi|GSVIVT01019519001 Atr|evm_27.model.AmTr_v1.0_scaffold00107.26 Bra|Bra027736 Bna|BnaAnng37390D Bna|BnaC09g11080D
Cluster34	Ptr|Potri.002G029400.1 Ptr|Potri.005G233300.1 Ath|AT1G75490.1 Bna|BnaA07g21680D Bol|Bo6g007170.1 Bra|Bra003752 Vvi|GSVIVT01009801001 Bna|BnaAnng09170D Bra|Bra015840 Bna|BnaC06g43980D Bna|BnaCnng69090D Bol|Bo6g040510.1
Cluster35	Bna|BnaA01g29490D Bna|BnaAnng20420D Osa|LOC_Os02g54160.1 Osa|LOC_Os06g09390.1 Ptr|Potri.001G163700.4 Ptr|Potri.003G071700.3 Ath|AT1G53910.1 Bol|Bo3g184310.1 Ath|AT3G14230.1 Bol|Bo1g134510.1 Bra|Bra021543
Cluster36	Bna|BnaA02g10340D Bna|BnaC02g14430D Bna|BnaCnng38100D Bra|Bra003068 Bra|Bra022643 Ptr|Potri.012G032900.2 Ptr|Potri.015G023200.1 Atr|evm_27.model.AmTr_v1.0_scaffold00097.53 Ath|AT5G53290.1 Bol|Bo2g045930.1 Bol|Bo9g111050.1
Cluster37	Bna|BnaA03g04290D Bna|BnaC03g05820D Ptr|Potri.001G067600.1 Ptr|Potri.003G162500.2 Ath|AT5G13330.1 Bol|Bo3g009120.1 Bra|Bra006195 Osa|LOC_Os04g32620.1 Vvi|GSVIVT01001089001 Smo|131245 Ppa|Pp3c11_23290V3.1
Cluster38	Bna|BnaA05g04450D Bna|BnaC04g03870D Ptr|Potri.002G141200.1 Ptr|Potri.014G055700.1 Ath|AT2G44940.1 Bol|Bo4g024220.1 Bra|Bra004878 Bna|BnaA03g20950D Bra|Bra000366 Bna|BnaC03g25050D Bol|Bo3g037480.1
Cluster39	Bra|Bra023744 Bra|Bra023746 Ptr|Potri.002G039100.1 Ptr|Potri.005G223200.1 Ptr|Potri.008G166200.1 Ptr|Potri.010G072300.1 Ath|AT3G23240.1 Atr|evm_27.model.AmTr_v1.0_scaffold00009.83 Bna|BnaA01g23940D Bol|Bo1g102210.1 Vvi|GSVIVT01028315001
Cluster40	Ppa|Pp3c10_6570V3.1 Ppa|Pp3c10_6600V3.1 Ppa|Pp3c14_3280V3.1 Ppa|Pp3c14_3310V3.1 Ppa|Pp3c1_27630V3.1 Ppa|Pp3c1_27710V3.1 Smo|73138 Cre|Cre16.g674890.t1.1 Vca|Vocar20001722m Csu|48746 Mpu|62515
Cluster41	Ptr|Potri.004G047500.1 Ptr|Potri.011G056900.1 Ath|AT1G28360.1 Bna|BnaA08g18390D Bol|Bo3g143340.1 Bol|Bo5g055840.1 Bra|Bra010881 Smo|72880 Bna|BnaA07g08450D Bna|BnaC05g21820D Osa|LOC_Os05g41760.1
Cluster42	Ptr|Potri.006G253800.1 Ptr|Potri.018G028000.1 Ath|AT5G25390.2 Bna|BnaA06g27670D Bol|Bo7g096000.1 Bra|Bra036543 Bra|Bra009837 Bna|BnaA09g04580D Bna|BnaC07g29370D Bna|BnaC09g04040D Bol|Bo9g011380.1
Cluster43	Bna|BnaA02g16050D Bna|BnaC02g21480D Bna|BnaC03g31040D Ptr|Potri.001G169500.1 Ptr|Potri.003G064700.1 Ath|AT1G72570.1 Bol|Bo2g076920.1 Bra|Bra008040 Vvi|GSVIVT01016764001 Smo|96572
Cluster44	Bna|BnaA06g33270D Bna|BnaC07g23080D Ptr|Potri.008G120100.1 Ptr|Potri.010G125600.1 Vvi|GSVIVT01011902001 Ath|AT3G25890.1 Bol|Bo7g082250.1 Bra|Bra025170 Atr|evm_27.model.AmTr_v1.0_scaffold00079.2 Osa|LOC_Os09g13940.1
Cluster45	Ppa|Pp3c15_1990V3.1 Ppa|Pp3c16_3770V3.1 Ppa|Pp3c17_10170V3.1 Ppa|Pp3c26_1890V3.1 Ppa|Pp3c27_1350V3.1 Smo|49950 Bra|Bra030094 Bna|BnaC07g10480D Bol|Bo7g048190.1 Vca|Vocar20011758m
Cluster46	Ptr|Potri.002G201600.1 Ptr|Potri.014G126100.1 Ath|AT2G47520.1 Atr|evm_27.model.AmTr_v1.0_scaffold00003.102 Bna|BnaC04g51210D Bol|Bo4g198690.1 Bra|Bra021401 Vvi|GSVIVT01028050001 Bna|BnaA04g27050D Osa|LOC_Os01g21120.1
Cluster47	Ptr|Potri.004G051800.1 Ptr|Potri.011G061800.1 Ath|AT4G18450.1 Atr|evm_27.model.AmTr_v1.0_scaffold00021.142 Bna|BnaC01g40920D Bol|Bo1g019590.1 Bra|Bra013310 Bna|BnaA01g09230D Osa|LOC_Os05g49010.1 Bol|Bo1g019600.1
Cluster48	Ptr|Potri.013G100300.1 Ptr|Potri.019G073300.1 Ath|AT1G22810.1 Bna|BnaA07g10270D Bol|Bo5g038890.1 Bra|Bra012345 Osa|LOC_Os01g66270.1 Bna|BnaA09g30360D Bra|Bra024539 Bna|BnaC05g18050D
Cluster49	Bna|BnaA02g19610D Bna|BnaC02g22960D Ptr|Potri.001G313500.1 Ptr|Potri.017G053700.1 Ath|AT1G80580.1 Bol|Bo2g095830.1 Bra|Bra008460 Vvi|GSVIVT01017542001 Atr|evm_27.model.AmTr_v1.0_scaffold00026.86
Cluster50	Bna|BnaA07g36710D Bna|BnaC07g11010D Ptr|Potri.008G186300.1 Ptr|Potri.010G046600.1 Atr|evm_27.model.AmTr_v1.0_scaffold00049.247 Ath|AT1G24590.1 Bol|Bo7g050300.1 Bra|Bra012499 Vvi|GSVIVT01005747001
Cluster51	Osa|LOC_Os02g54050.1 Osa|LOC_Os06g09760.1 Osa|LOC_Os06g09790.1 Osa|LOC_Os06g09810.1 Osa|LOC_Os06g11940.1 Osa|LOC_Os06g09717.1 Ptr|Potri.006G218200.1 Atr|evm_27.model.AmTr_v1.0_scaffold00007.391 Bra|Bra016518
Cluster52	Ppa|Pp3c11_24520V3.1 Ppa|Pp3c13_9880V3.1 Ppa|Pp3c18_10680V3.1 Ppa|Pp3c19_14950V3.1 Ppa|Pp3c21_8710V3.1 Ppa|Pp3c22_10880V3.1 Ppa|Pp3c26_9880V3.1 Smo|17648 Osa|LOC_Os02g38090.1
Cluster53	Ptr|Potri.001G110500.1 Ptr|Potri.003G121200.1 Ptr|Potri.015G136300.1 Ptr|Potri.012G134000.1 Osa|LOC_Os02g45420.1 Atr|evm_27.model.AmTr_v1.0_scaffold00069.105 Bna|BnaC03g15720D Bol|Bo3g023490.1 Bra|Bra029147
Cluster54	Ptr|Potri.002G172200.1 Ptr|Potri.002G172300.1 Ptr|Potri.002G172600.1 Ptr|Potri.014G099900.1 Ath|AT1G01250.1 Atr|evm_27.model.AmTr_v1.0_scaffold00021.214 Bna|BnaCnng08620D Bol|Bo8g117810.1 Bra|Bra032630
Cluster55	Ptr|Potri.008G073600.1 Ptr|Potri.010G183700.1 Ath|AT2G40340.1 Atr|evm_27.model.AmTr_v1.0_scaffold00023.14 Bna|BnaA04g29310D Bol|Bo4g190040.1 Bra|Bra017011 Osa|LOC_Os01g07120.1 Vvi|GSVIVT01032746001
Cluster56	Ath|AT4G13040.3 Atr|evm_27.model.AmTr_v1.0_scaffold00013.233 Bna|BnaC08g08940D Bol|Bo8g033910.1 Bra|Bra034895 Vvi|GSVIVT01003250001 Osa|LOC_Os02g29550.2 Ptr|Potri.002G246100.4 Bna|BnaA08g04940D
Cluster57	Bna|BnaA02g06490D Bna|BnaA10g12950D Bna|BnaC09g35430D Bol|Bo2g025090.1 Bol|Bo9g141100.1 Bra|Bra002510 Bra|Bra020262 Ath|AT5G60120.2
Cluster58	Bna|BnaA02g27630D Bna|BnaC02g35650D Bna|BnaA06g33420D Bna|BnaC07g22870D Ath|AT3G25730.1 Bol|Bo2g138650.1 Bra|Bra026509 Bra|Bra025159
Cluster59	Bna|BnaC02g03940D Bna|BnaC09g28540D Ptr|Potri.006G238600.1 Ptr|Potri.018G043900.1 Bna|BnaA02g01080D Bra|Bra023332 Bol|Bo2g010530.1 Ppa|Pp3c16_12850V3.2
Cluster60	Osa|LOC_Os02g42585.1 Osa|LOC_Os04g44670.1 Ptr|Potri.013G135600.1 Ptr|Potri.019G102200.1 Bna|BnaA01g16910D Bol|Bo1g051230.1 Bra|Bra026280 Bna|BnaC01g20660D
Cluster61	Ptr|Potri.001G315300.1 Ptr|Potri.017G055400.1 Ath|AT4G13620.1 Bna|BnaC04g55700D Bol|Bo4g130860.1 Bra|Bra032724 Vvi|GSVIVT01021060001 Atr|evm_27.model.AmTr_v1.0_scaffold00089.56
Cluster62	Ptr|Potri.008G071100.1 Ptr|Potri.010G186400.1 Ath|AT2G40220.1 Bna|BnaC03g72510D Bol|Bo3g034810.1 Bra|Bra000178 Atr|evm_27.model.AmTr_v1.0_scaffold00007.27 Bna|BnaA03g18970D
Cluster63	Ath|AT1G50640.1 Bna|BnaC06g03860D Bol|Bo6g104420.1 Osa|LOC_Os04g57340.1 Vvi|GSVIVT01037712001 Bna|BnaA06g02670D Bra|Bra018864 Osa|LOC_Os02g09650.1
Cluster64	Bna|BnaA01g06090D Bna|BnaC01g07340D Ath|AT4G31060.1 Bol|Bo1g011650.1 Bra|Bra011244 Ptr|Potri.006G080300.1 Atr|evm_27.model.AmTr_v1.0_scaffold00025.300
Cluster65	Bna|BnaA09g18210D Bna|BnaC09g20100D Ptr|Potri.001G154200.1 Ptr|Potri.003G080600.1 Ath|AT5G47230.1 Bol|Bo9g069410.1 Bra|Bra017493
Cluster66	Bol|Bo7g111070.1 Bol|Bo7g111140.1 Ath|AT2G20350.1 Bna|BnaA03g48270D Bra|Bra019087 Bol|Bo7g111100.1 Bna|BnaC07g40560D
Cluster67	Ptr|Potri.001G079600.1 Ptr|Potri.003G151000.1 Ath|AT5G07580.1 Bna|BnaA10g30200D Bol|Bo9g175610.1 Bra|Bra009250 Bna|BnaCnng36390D
Cluster68	Ptr|Potri.002G085600.1 Ptr|Potri.005G176000.1 Ath|AT1G77640.1 Bna|BnaA07g33640D Bol|Bo6g005430.1 Bra|Bra015660 Bna|BnaC06g38250D
Cluster69	Ptr|Potri.002G124000.1 Ptr|Potri.014G025200.2 Ath|AT1G46768.1 Bna|BnaA08g04090D Bna|BnaC08g04820D Bol|Bo8g019370.1 Bra|Bra014056
Cluster70	Ptr|Potri.003G054100.1 Ptr|Potri.003G054400.1 Ptr|Potri.013G101200.1 Ptr|Potri.019G075600.1 Ath|AT1G33760.1 Bna|BnaC08g07150D Bol|Bo8g027240.1
Cluster71	Ptr|Potri.007G138100.1 Ptr|Potri.017G013700.1 Ath|AT5G44210.1 Bna|BnaA02g22560D Bna|BnaC02g30930D Bol|Bo2g122260.1 Bra|Bra036016
Cluster72	Ptr|Potri.008G091300.1 Ptr|Potri.017G087800.1 Smo|17708 Atr|evm_27.model.AmTr_v1.0_scaffold00058.29 Osa|LOC_Os12g39330.1 Vvi|GSVIVT01011465001 Ppa|Pp3c25_1760V3.2
Cluster73	Ath|AT4G11140.1 Bol|Bo3g045150.1 Bna|BnaA03g24540D Bra|Bra000736 Olu|9237 Bna|BnaC03g29310D Osa|LOC_Os09g26420.5
Cluster74	Ath|AT5G61890.1 Bna|BnaCnng24520D Bol|Bo2g161710.1 Bra|Bra029302 Vvi|GSVIVT01008649001 Bol|Bo3g109240.1 Bra|Bra019622
Cluster75	Bna|BnaA02g01920D Bna|BnaC02g05060D Bna|BnaCnng78540D Bol|Bo2g011600.1 Bra|Bra023440 Bra|Bra008793
Cluster76	Bna|BnaA02g35180D Bna|BnaC02g08060D Bol|Bo2g016490.1 Bra|Bra023674 Smo|38494 Osa|LOC_Os08g45110.1
Cluster77	Bna|BnaA05g18740D Bna|BnaC05g31720D Ptr|Potri.001G356100.1 Ath|AT3G20310.1 Bol|Bo5g109800.1 Bra|Bra035792
Cluster78	Bna|BnaA07g38140D Bna|BnaC06g42850D Ptr|Potri.002G167400.1 Ptr|Potri.014G094500.1 Bra|Bra003462 Bol|Bo6g048950.1
Cluster79	Bna|BnaAnng13220D Bna|BnaC04g53380D Ath|AT2G38340.1 Bol|Bo4g027470.1 Bra|Bra005113 Bna|BnaCnng75020D
Cluster80	Bra|Bra027614 Bra|Bra027616 Ath|AT1G63040.1 Bna|BnaA09g10750D Bol|Bo9g036590.1 Bna|BnaC09g12830D
Cluster81	Ptr|Potri.001G069300.1 Ptr|Potri.003G161000.1 Ath|AT1G28160.1 Bna|BnaC07g10670D Bol|Bo7g048420.1 Bra|Bra030076
Cluster82	Ptr|Potri.001G094800.1 Ptr|Potri.003G136300.1 Bna|BnaC07g38490D Bol|Bo7g109100.1 Bra|Bra019270 Osa|LOC_Os01g46870.1
Cluster83	Ptr|Potri.018G047300.1 Bna|BnaA07g21980D Bra|Bra003780 Bna|BnaC06g22710D Bol|Bo6g040090.1 Vvi|GSVIVT01035502001
Cluster84	Ptr|Potri.013G045200.1 Ptr|Potri.019G015500.1 Ptr|Potri.T050600.1 Osa|LOC_Os03g64260.1 Bna|BnaA05g11530D Vvi|GSVIVT01036201001
Cluster85	Smo|73157 Ath|AT4G36900.1 Bna|BnaCnng39660D Bol|Bo7g118430.1 Bra|Bra017811 Bna|BnaA03g53850D
Cluster86	Ath|AT2G44840.1 Bol|Bo4g024140.1 Bra|Bra004873 Ptr|Potri.014G046600.1 Bna|BnaA05g04380D Bna|BnaC04g53270D
Cluster87	Ath|AT5G05410.1 Bna|BnaAnng01320D Bol|Bo2g006960.1 Bra|Bra005852 Bna|BnaA03g55280D Bra|Bra028759
Cluster88	Ath|AT5G19790.1 Bna|BnaC09g37870D Bol|Bo9g152440.1 Bra|Bra002262 Vvi|GSVIVT01025461001 Bna|BnaA10g15390D
Cluster89	Bna|BnaA01g05760D Bna|BnaC01g00660D Ath|AT4G39780.1 Bol|Bo1g002840.1 Bra|Bra011833
Cluster90	Bna|BnaA01g13420D Bna|BnaC01g15610D Ath|AT4G23750.1 Bol|Bo1g037170.1 Bra|Bra013730
Cluster91	Bna|BnaA03g33290D Bna|BnaC03g38390D Atr|evm_27.model.AmTr_v1.0_scaffold00129.96 Bol|Bo3g066010.1 Bra|Bra001541
Cluster92	Bna|BnaA03g48910D Bna|BnaC07g41100D Osa|LOC_Os01g12440.1 Bol|Bo7g111760.1 Bra|Bra040839
Cluster93	Bna|BnaA04g25970D Bna|BnaC04g50030D Osa|LOC_Os10g41130.1 Bra|Bra040333 Bol|Bo4g195280.1
Cluster94	Bna|BnaA05g27930D Bna|BnaC05g42130D Ath|AT3G11020.1 Bol|Bo5g136930.1 Bra|Bra029889
Cluster95	Bna|BnaA07g12050D Bna|BnaC07g16190D Ath|AT5G67180.1 Bol|Bo7g064000.1 Bra|Bra012139
Cluster96	Bna|BnaA07g24590D Bna|BnaC06g25810D Ath|AT1G68550.1 Bol|Bo6g030770.1 Bra|Bra004033
Cluster97	Bna|BnaA08g13940D Bna|BnaC08g12710D Ath|AT4G27950.1 Bol|Bo8g053000.1 Bra|Bra010389
Cluster98	Bna|BnaA08g19170D Bna|BnaCnng04890D Smo|49951 Bol|Bo3g140080.1 Bra|Bra010972
Cluster99	Bna|BnaA09g30810D Bna|BnaC05g17550D Ath|AT1G22190.1 Bol|Bo5g037400.1 Bra|Bra031371
Cluster100	Bna|BnaA09g54740D Bna|BnaC08g25840D Ath|AT3G54990.1 Bol|Bo8g087280.1 Bra|Bra007123
Cluster101	Bna|BnaA10g16490D Bna|BnaC09g39350D Ath|AT5G18450.1 Bol|Bo9g155940.1 Bra|Bra002159
Cluster102	Bna|BnaAnng09570D Bna|BnaC05g27390D Ath|AT1G36060.1 Bol|Bo5g069450.1 Bra|Bra040381
Cluster103	Bna|BnaAnng29660D Bna|BnaC08g36140D Ath|AT2G20880.1 Bol|Bo8g102130.1 Bra|Bra031146
Cluster104	Bna|BnaC04g37670D Bna|BnaC04g37680D Ath|AT5G67000.1 Bol|Bo4g157530.1 Bra|Bra034250
Cluster105	Osa|LOC_Os06g06970.1 Osa|LOC_Os08g43200.1 Osa|LOC_Os08g43210.1 Osa|LOC_Os09g35020.1 Osa|LOC_Os09g35030.1
Cluster106	Ppa|Pp3c18_1800V3.1 Ppa|Pp3c22_20520V3.1 Ppa|Pp3c19_10050V3.1 Ppa|Pp3c21_16540V3.1 Ppa|Pp3c21_21070V3.1
Cluster107	Ppa|Pp3c11_10660V3.1 Ppa|Pp3c15_3620V3.1 Ppa|Pp3c17_3450V3.1 Ppa|Pp3c1_5010V3.1 Bra|Bra025719
Cluster108	Ptr|Potri.001G155700.1 Ptr|Potri.003G079300.1 Vvi|GSVIVT01002195001 Vvi|GSVIVT01006277001 Atr|evm_27.model.AmTr_v1.0_scaffold00111.25
Cluster109	Ath|AT1G06160.1 Bna|BnaA09g50010D Bol|Bo8g114710.1 Bra|Bra032433 Bna|BnaC08g44670D
Cluster110	Ath|AT1G12610.1 Bna|BnaA09g47030D Bol|Bo8g108050.1 Bra|Bra026963 Bna|BnaC08g41070D
Cluster111	Ath|AT1G12890.1 Bna|BnaA09g46790D Bol|Bo8g107890.1 Bra|Bra026949 Bna|BnaC08g40860D
Cluster112	Ath|AT1G44830.1 Bna|BnaC06g00880D Bol|Bo6g122210.1 Bra|Bra040309 Bna|BnaA10g27820D
Cluster113	Ath|AT1G53170.1 Bra|Bra030957 Bna|BnaA08g01300D Bna|BnaC03g69420D Bol|Bo3g182770.1
Cluster114	Ath|AT1G71130.1 Bna|BnaC02g20580D Bol|Bo2g070850.1 Bna|BnaA02g35550D Bra|Bra007963
Cluster115	Ath|AT1G71520.1 Bna|BnaA07g29400D Bra|Bra016133 Bna|BnaC06g32600D Bol|Bo6g013770.1
Cluster116	Ath|AT2G22200.1 Bna|BnaA04g12700D Bol|Bo4g149390.1 Bra|Bra030255 Bna|BnaC04g34610D
Cluster117	Ath|AT2G23340.1 Bna|BnaA04g13590D Bol|Bo4g151460.1 Bra|Bra032173 Bna|BnaC04g35800D
Cluster118	Ath|AT2G25820.1 Bna|BnaC04g38070D Bol|Bo4g158810.1 Bra|Bra034273 Bna|BnaA04g15130D
Cluster119	Ath|AT2G33710.2 Bna|BnaA05g09970D Bol|Bo4g043530.1 Bra|Bra005480 Bna|BnaCnng05370D
Cluster120	Ath|AT2G35700.1 Bna|BnaAnng37500D Bra|Bra005314 Bna|BnaC04g09380D Bol|Bo4g036220.1
Cluster121	Ath|AT2G46310.1 Bna|BnaA05g01500D Bol|Bo4g009400.1 Bra|Bra004548 Bna|BnaC04g01080D
Cluster122	Ath|AT3G15210.1 Bna|BnaC03g39000D Bra|Bra001588 Bna|BnaA03g33790D Bol|Bo3g066710.1
Cluster123	Ath|AT3G16280.1 Bna|BnaC05g37110D Bol|Bo5g126280.1 Bra|Bra027177 Bna|BnaA05g23420D
Cluster124	Ath|AT3G50260.1 Bna|BnaAnng03730D Bol|Bo8g079660.1 Bra|Bra036061 Bna|BnaC08g21640D
Cluster125	Ath|AT3G60490.1 Bna|BnaA09g38530D Bol|Bo8g095240.1 Bra|Bra007539 Bna|BnaC08g30700D
Cluster126	Ath|AT4G16750.1 Bna|BnaCnng77210D Bol|Bo1g053270.1 Bra|Bra040092 Bna|BnaA01g18170D
Cluster127	Ath|AT4G28140.1 Bna|BnaA08g13860D Bol|Bo8g054130.1 Bra|Bra010383 Bna|BnaC08g12880D
Cluster128	Ath|AT5G11190.1 Bna|BnaCnng59450D Bol|Bo9g171490.1 Bra|Bra008985 Bna|BnaA10g21280D
Cluster129	Ath|AT5G52020.1 Bna|BnaC09g28200D Bol|Bo9g104780.1 Bra|Bra028291 Bna|BnaA10g07620D
Cluster130	Ath|AT5G61590.1 Bna|BnaA03g40370D Bol|Bo7g098850.1 Bra|Bra012939 Bna|BnaC07g31340D
Cluster131	Ath|AT5G61600.1 Bna|BnaA03g40380D Bol|Bo7g098860.1 Bra|Bra012938 Bna|BnaC07g31350D
Cluster132	Atr|evm_27.model.AmTr_v1.0_scaffold00016.53 Bna|BnaA02g01570D Bra|Bra023404 Bna|BnaC02g04660D Bol|Bo2g011200.1
Cluster133	Ath|AT5G65130.1 Bna|BnaA06g24080D Bol|Bo00790s010.1 Bra|Bra024358 Bna|BnaC03g49170D
Cluster134	Bna|BnaA02g13950D Bna|BnaAnng20260D Bol|Bo2g060040.1 Bra|Bra033923
Cluster135	Bna|BnaA02g34370D Bna|BnaC02g43290D Bol|Bo2g166380.1 Bra|Bra031903
Cluster136	Bna|BnaA03g12320D Bna|BnaC03g14960D Bol|Bo3g022760.1 Bra|Bra029079
Cluster137	Bna|BnaA03g49050D Bna|BnaC07g50590D Bol|Bo7g111910.1 Bra|Bra024222
Cluster138	Bna|BnaA05g25200D Bna|BnaC05g39400D Bra|Bra027355 Bol|Bo5g130490.1
Cluster139	Bna|BnaA07g27210D Bna|BnaC06g30140D Bol|Bo6g019840.1 Bra|Bra004318
Cluster140	Bna|BnaA09g46720D Bna|BnaC08g40750D Bol|Bo8g107780.1 Bra|Bra026942
Cluster141	Bna|BnaA10g23760D Bna|BnaC09g48530D Bol|Bo9g175390.1 Bra|Bra009272
Cluster142	Bna|BnaAnng36370D Bna|BnaCnng73120D Bol|Bo1g051080.1 Bra|Bra026295
Cluster143	Ppa|Pp3c10_11910V3.1 Ppa|Pp3c16_17550V3.1 Ath|AT2G40350.1 Smo|27203
Cluster144	Ppa|Pp3c21_13130V3.1 Bna|BnaC06g32560D Bol|Bo6g013810.1 Bra|Bra016136
Cluster145	Ppa|Pp3c13_4270V3.1 Ppa|Pp3c16_13280V3.1 Ppa|Pp3c16_13260V3.1 Smo|69413
Cluster146	Ptr|Potri.001G453100.1 Ptr|Potri.011G148900.1 Atr|evm_27.model.AmTr_v1.0_scaffold00003.139 Vvi|GSVIVT01019717001
Cluster147	Ptr|Potri.002G043300.1 Ptr|Potri.005G219600.1 Atr|evm_27.model.AmTr_v1.0_scaffold00002.489 Vvi|GSVIVT01036228001
Cluster148	Ath|AT1G04370.1 Bna|BnaAnng12120D Bol|Bo5g004520.1 Bna|BnaC05g02480D
Cluster149	Ath|AT1G12630.1 Bna|BnaA08g24660D Bol|Bo8g064940.1 Bra|Bra016761
Cluster150	Ath|AT1G12980.1 Bna|BnaC05g09160D Bol|Bo5g016400.1 Bra|Bra019801
Cluster151	Bol|Bo8g071150.1 Bna|BnaAnng29870D Bra|Bra016400 Bna|BnaC08g20020D
Cluster152	Bol|Bo3g143350.1 Bna|BnaA08g18380D Bra|Bra010880 Bna|BnaCnng63180D
Cluster153	Bra|Bra028009 Bna|BnaA09g23540D Bna|BnaC06g07710D Bol|Bo6g079980.1
Cluster154	Bra|Bra003936 Bna|BnaA07g23650D Bna|BnaCnng17120D Bol|Bo6g032400.1
Cluster155	Ath|AT1G72360.2 Bol|Bo6g010980.1 Bra|Bra016063 Bna|BnaA07g30130D
Cluster156	Bna|BnaA07g23090D Bra|Bra003883 Bna|BnaC06g24360D Bol|Bo6g035290.1
Cluster157	Ath|AT1G77200.1 Bna|BnaA07g33380D Bol|Bo6g005680.1 Bra|Bra015686
Cluster158	Bol|Bo8g051400.1 Bna|BnaA08g14320D Bra|Bra010429 Bna|BnaC08g12290D
Cluster159	Ath|AT2G31230.1 Bra|Bra018271 Bna|BnaC04g13510D Bol|Bo4g052480.1
Cluster160	Bna|BnaAnng40920D Bra|Bra022832 Bna|BnaC03g17400D Bol|Bo3g025110.1
Cluster161	Bol|Bo4g184540.1 Bna|BnaAnng41450D Bra|Bra017302 Bna|BnaC04g44720D
Cluster162	Bna|BnaA04g25900D Bra|Bra037630 Bna|BnaC04g49870D Bol|Bo4g195220.1
Cluster163	Bra|Bra034159 Bna|BnaA01g31290D Bol|Bo1g141310.1 Bna|BnaAnng23490D
Cluster164	Ath|AT3G23220.1 Bna|BnaC07g08360D Bol|Bo7g040820.1 Bra|Bra014924
Cluster165	Ath|AT4G17490.1 Bna|BnaA01g34910D Bol|Bo1g017580.1 Bra|Bra040158
Cluster166	Ath|AT4G32800.1 Bna|BnaA08g12010D Bol|Bo3g171090.1 Bra|Bra034535
Cluster167	Ath|AT5G07310.1 Bna|BnaA03g02000D Bol|Bo3g004290.1 Bra|Bra005932
Cluster168	Ath|AT5G21960.1 Bol|Bo2g023630.1 Bra|Bra006599 Bol|Bo3g015600.1
Cluster169	Ath|AT5G25810.1 Bna|BnaA06g27900D Bol|Bo7g095710.1 Bra|Bra009862
Cluster170	Bna|BnaA08g30950D Bra|Bra010460 Bna|BnaUnng01150D Bol|Bo8g050800.1
Cluster171	Bol|Bo3g024240.1 Bna|BnaA03g13620D Bra|Bra022770 Bna|BnaC03g71900D
Cluster172	Bna|BnaA09g04650D Bra|Bra036536 Bna|BnaC09g04110D Bol|Bo9g011440.1
Cluster173	Bna|BnaA01g28970D Bra|Bra021594 Bna|BnaC01g36330D Bol|Bo1g129710.1
Cluster174	Bna|BnaA02g04480D Bra|Bra020063 Bna|BnaC02g09020D Bol|Bo2g018360.1
Cluster175	Bna|BnaA02g17250D Bra|Bra008200 Bna|BnaC02g24390D Bol|Bo2g083920.1
Cluster176	Bna|BnaA02g27680D Bra|Bra036360 Bna|BnaC02g35790D Bol|Bo2g138790.1
Cluster177	Bna|BnaA02g34570D Bra|Bra031880 Bna|BnaC02g43540D Bol|Bo00615s260.1
Cluster178	Bna|BnaA03g16280D Bra|Bra023026 Bna|BnaC03g19550D Bol|Bo3g028500.1
Cluster179	Bna|BnaA03g35680D Bra|Bra001784 Bna|BnaC03g41530D Bol|Bo3g074840.1
Cluster180	Bna|BnaA03g42840D Bra|Bra012693 Bna|BnaC07g33940D Bol|Bo7g104770.1
Cluster181	Bna|BnaA03g54460D Bra|Bra017879 Bna|BnaC07g46940D Bol|Bo7g119000.1
Cluster182	Bna|BnaA05g14650D Bra|Bra038107 Bna|BnaC06g10050D Bol|Bo6g097510.1
Cluster183	Bna|BnaA06g01090D Bra|Bra039658 Bna|BnaC06g41440D Bol|Bo6g095590.1
Cluster184	Bna|BnaA06g35500D Bra|Bra024954 Bna|BnaC07g20040D Bol|Bo7g077390.1
Cluster185	Bna|BnaA07g06750D Bra|Bra014925 Bna|BnaC07g08350D Bol|Bo7g040810.1
Cluster186	Bna|BnaA07g08440D Bra|Bra030095 Bna|BnaCnng67070D Bol|Bo7g048170.1
Cluster187	Bna|BnaA07g10800D Bra|Bra012298 Bna|BnaC07g14220D Bol|Bo7g059990.1
Cluster188	Bna|BnaA07g18690D Bra|Bra003415 Bna|BnaC06g17770D Bol|Bo6g049750.1
Cluster189	Bna|BnaA08g16220D Bra|Bra010657 Bna|BnaC03g60650D Bol|Bo3g152610.1
Cluster190	Bna|BnaA08g18580D Bra|Bra010901 Bna|BnaC03g58300D Bol|Bo3g143080.1
Cluster191	Bna|BnaA08g20700D Bra|Bra016367 Bna|BnaC08g06130D Bol|Bo8g071630.1
Cluster192	Bna|BnaA09g05710D Bra|Bra035919 Bna|BnaC09g05370D Bol|Bo9g014660.1
Cluster193	Bna|BnaA10g00620D Bra|Bra033274 Bna|BnaC05g00680D Bol|Bo5g002600.1
Cluster194	Bna|BnaA10g02160D Bra|Bra015266 Bna|BnaC05g02080D Bol|Bo5g004090.1
Cluster195	Bna|BnaA10g25000D Bra|Bra009112 Bna|BnaC09g49920D Bol|Bo9g177130.1
Cluster196	Bna|BnaAnng06420D Bra|Bra028690 Bna|BnaC02g01530D Bol|Bo2g008700.1
Cluster197	Bna|BnaAnng13660D Bra|Bra028703 Bna|BnaC02g01680D Bol|Bo2g008570.1
Cluster198	Bna|BnaAnng35170D Bra|Bra012352 Bna|BnaC07g13400D Bol|Bo7g056530.1
Cluster199	Bna|BnaAnng36290D Bra|Bra016763 Bna|BnaC08g15650D Bol|Bo01335s010.1
Cluster200	Atr|evm_27.model.AmTr_v1.0_scaffold00010.53 Atr|evm_27.model.AmTr_v1.0_scaffold00010.54 Atr|evm_27.model.AmTr_v1.0_scaffold00010.55
Cluster201	Bna|BnaA04g14830D Bna|BnaA04g14840D Bra|Bra034249
Cluster202	Bna|BnaA05g15710D Bna|BnaC05g51390D Bra|Bra030476
Cluster203	Bra|Bra017612 Bra|Bra027447 Bna|BnaC04g25670D
Cluster204	Olu|93618 Olu|94161 Mpu|101075
Cluster205	Ppa|Pp3c11_14690V3.2 Ppa|Pp3c1_14230V3.1 Ppa|Pp3c16_13060V3.1
Cluster206	Ptr|Potri.002G065600.1 Ptr|Potri.005G195000.1 Vvi|GSVIVT01034563001
Cluster207	Ptr|Potri.005G077300.1 Ptr|Potri.007G090600.1 Vvi|GSVIVT01002262001
Cluster208	Ptr|Potri.006G138900.1 Ptr|Potri.018G038100.1 Smo|73155
Cluster209	Ptr|Potri.006G156600.1 Ptr|Potri.006G163400.1 Ptr|Potri.018G085700.1
Cluster210	Ptr|Potri.014G046700.1 Ptr|Potri.014G046800.1 Ptr|Potri.014G046900.1
Cluster211	Bra|Bra032512 Bna|BnaC08g43940D Bol|Bo8g115580.1
Cluster212	Vvi|GSVIVT01015037001 Bna|BnaC08g18660D Bol|Bo8g068370.1
Cluster213	Ath|AT1G21910.1 Bna|BnaAnng28960D Bra|Bra036022
Cluster214	Bol|Bo2g072950.1 Bna|BnaA02g15410D Bra|Bra007974
Cluster215	Bol|Bo4g176080.1 Bna|BnaC04g42060D Bra|Bra021712
Cluster216	Ath|AT3G61630.1 Bna|BnaC08g31500D Bol|Bo8g096140.1
Cluster217	Atr|evm_27.model.AmTr_v1.0_scaffold00007.392 Bra|Bra020162 Ppa|Pp3c12_25330V3.1
Cluster218	Bna|BnaA01g04150D Bol|Bo1g009990.1 Bra|Bra011383
Cluster219	Bna|BnaA03g31510D Bol|Bo3g063910.1 Bra|Bra001386
Cluster220	Bna|BnaA06g27540D Bol|Bo7g096180.1 Bra|Bra009824
Cluster221	Bna|BnaA08g08300D Bol|Bo8g049450.1 Bra|Bra021049
Cluster222	Bna|BnaA08g30910D Bol|Bo8g050740.1 Bra|Bra010461
Cluster223	Bna|BnaA10g19960D Bol|Bo9g167820.1 Bra|Bra008835
Cluster224	Bna|BnaC03g09040D Bol|Bo3g013160.1 Bra|Bra006460
Cluster225	Bna|BnaC04g44080D Bol|Bo4g182140.1 Bra|Bra021871
Cluster226	Bna|BnaC05g04210D Bol|Bo5g007280.1 Bra|Bra015478
Cluster227	Bna|BnaC05g20650D Bol|Bo5g043190.1 Bra|Bra024743
Cluster228	Bna|BnaC09g20090D Bol|Bo9g069400.1 Bra|Bra017495
Cluster229	Bna|BnaCnng09130D Bol|Bo8g118250.1 Bra|Bra032665
Cluster230	Bna|BnaCnng27900D Bol|Bo4g025410.1 Bra|Bra004978
Cluster231	Csu|68230 Mpu|90161 Vca|Vocar20004830m
Cluster232	Bna|BnaA01g34730D Bna|BnaCnng71740D
Cluster233	Osa|LOC_Os01g04750.1 Osa|LOC_Os01g04800.1
Cluster234	Osa|LOC_Os02g06330.1 Osa|LOC_Os06g47590.1
Cluster235	Osa|LOC_Os02g34260.1 Osa|LOC_Os02g34270.1
Cluster236	Osa|LOC_Os04g46240.1 Osa|LOC_Os04g46250.1
Cluster237	Osa|LOC_Os02g43970.1 Osa|LOC_Os04g46440.1
Cluster238	Osa|LOC_Os07g22730.1 Osa|LOC_Os07g22770.1
Cluster239	Osa|LOC_Os08g31580.1 Osa|LOC_Os09g20350.1
Cluster240	Ppa|Pp3c10_16720V3.1 Ppa|Pp3c16_4710V3.1
Cluster241	Ppa|Pp3c10_9790V3.1 Ppa|Pp3c14_8460V3.1
Cluster242	Ppa|Pp3c11_13860V3.3 Ppa|Pp3c11_13880V3.1
Cluster243	Ppa|Pp3c12_15970V3.1 Ppa|Pp3c12_16100V3.1
Cluster244	Ppa|Pp3c13_3830V3.1 Ppa|Pp3c26_10480V3.1
Cluster245	Ppa|Pp3c17_13620V3.1 Ppa|Pp3c1_32440V3.2
Cluster246	Ppa|Pp3c1_36120V3.1 Ppa|Pp3c1_36129V3.1
Cluster247	Ppa|Pp3c20_3770V3.1 Ppa|Pp3c23_21450V3.1
Cluster248	Ptr|Potri.001G079900.1 Ptr|Potri.003G150700.1
Cluster249	Ptr|Potri.001G187500.1 Ptr|Potri.003G050700.1
Cluster250	Ptr|Potri.001G397200.1 Ptr|Potri.011G115600.1
Cluster251	Ptr|Potri.002G039000.1 Ptr|Potri.005G223300.1
Cluster252	Ptr|Potri.006G104200.1 Ptr|Potri.016G126100.2
Cluster253	Ptr|Potri.006G179900.1 Ptr|Potri.018G102200.1
Cluster254	Ptr|Potri.013G158500.1 Ptr|Potri.019G131300.1
Cluster255	Smo|404737 Smo|411646
Cluster256	Vca|Vocar20001508m Vca|Vocar20001510m
Cluster257	Vvi|GSVIVT01017571001 Vvi|GSVIVT01017572001
Cluster258	Atr|evm_27.model.AmTr_v1.0_scaffold00019.321 Osa|LOC_Os04g56150.1
Cluster259	Atr|evm_27.model.AmTr_v1.0_scaffold00040.172 Smo|443461
Cluster260	Atr|evm_27.model.AmTr_v1.0_scaffold00069.95 Ptr|Potri.002G153500.1
Cluster261	Atr|evm_27.model.AmTr_v1.0_scaffold00099.104 Ptr|Potri.019G067400.1
Cluster262	Bna|BnaA02g11090D Bra|Bra022573
Cluster263	Bna|BnaA03g52210D Bra|Bra037041
Cluster264	Bna|BnaA03g56380D Bra|Bra023070
Cluster265	Bna|BnaA05g24390D Bra|Bra027270
Cluster266	Bna|BnaA06g24070D Bra|Bra024357
Cluster267	Bna|BnaA08g12710D Bra|Bra010258
Cluster268	Bna|BnaA09g27310D Bra|Bra032900
Cluster269	Bna|BnaA09g27330D Bra|Bra032898
Cluster270	Bna|BnaA10g27750D Bra|Bra015310
Cluster271	Bna|BnaC01g01700D Bol|Bo1g004940.1
Cluster272	Bna|BnaC05g17200D Bol|Bo5g034880.1
Cluster273	Bna|BnaC06g15540D Bol|Bo6g058420.1
Cluster274	Bna|BnaC06g21120D Bol|Bo6g043420.1
Cluster275	Bna|BnaC07g13470D Bol|Bo7g057680.1
Cluster276	Bna|BnaC07g43950D Bol|Bo7g115860.1
Cluster277	Bna|BnaC09g51170D Bol|Bo9g028820.1
Cluster278	Bna|BnaCnng57070D Bol|Bo8g106100.1
Cluster279	Bol|Bo1g108970.1 Bra|Bra038261
Cluster280	Bol|Bo5g086680.1 Bra|Bra010210
Cluster281	Bol|Bo9g149820.1 Bra|Bra002377
Cluster282	Cre|Cre01.g023100.t1.1 Vca|Vocar20006482m
Cluster283	Mpu|63468 Olu|9011
Cluster284	Mpu|57733 Smo|17087
Cluster285	Osa|LOC_Os07g03250.1 Vvi|GSVIVT01009293001
Note: The blue color indicated that the cluster was shared for all 15 species. The green color indicated that the cluster exist in only one species.

[truncated: 5 more sheets: Table S11, Table S12, Table S13, Table S14, Table S15]
